# Supplementary material for: A Landscape-Scale, Applied Fire Management Experiment Promotes Recovery of a Population of the Threatened Gouldian Finch, Erythrura gouldiae, in Australia’s Tropical Savannas
Source: PLoS One. 2015 Oct 7;10(10):e0137997. doi: 10.1371/journal.pone.0137997 (PMC4596524; doi:10.1371/journal.pone.0137997)
Supplement: S1 File — (XLS) [file pone.0137997.s001.xls]

## Sheet: analysis_1-Ht
Species	Season	Zone	Haematocrit
dbf	1	north	44
dbf	1	north	45
dbf	1	north	46
dbf	1	north	46
dbf	1	north	46
dbf	1	north	46
dbf	1	north	46
dbf	1	north	46
dbf	1	north	48
dbf	1	north	48
dbf	1	north	48
dbf	1	north	48
dbf	1	north	48
dbf	1	north	48
dbf	1	north	48
dbf	1	north	48
dbf	1	north	48
dbf	1	north	48
dbf	1	north	49
dbf	1	north	49
dbf	1	north	49
dbf	1	north	49
dbf	1	north	49
dbf	1	north	49.5
dbf	1	north	50
dbf	1	north	50
dbf	1	north	50
dbf	1	north	50
dbf	1	north	50
dbf	1	north	50
dbf	1	north	50
dbf	1	north	50
dbf	1	north	50
dbf	1	north	50
dbf	1	north	50
dbf	1	north	51
dbf	1	north	51
dbf	1	north	52
dbf	1	north	52
dbf	1	north	52
dbf	1	north	52
dbf	1	north	52
dbf	1	north	52
dbf	1	north	52
dbf	1	north	52
dbf	1	north	52
dbf	1	north	52
dbf	1	north	52
dbf	1	north	52
dbf	1	north	52
dbf	1	north	52
dbf	1	north	52
dbf	1	north	53
dbf	1	north	53
dbf	1	north	53
dbf	1	north	53
dbf	1	north	53
dbf	1	north	54
dbf	1	north	54
dbf	1	north	54
dbf	1	north	54
dbf	1	north	54
dbf	1	north	54
dbf	1	north	54
dbf	1	north	54
dbf	1	north	54
dbf	1	north	55
dbf	1	north	55
dbf	1	north	55
dbf	1	north	55
dbf	1	north	55
dbf	1	north	55
dbf	1	north	55
dbf	1	north	55.5
dbf	1	north	56
dbf	1	north	56
dbf	1	north	56
dbf	1	north	56
dbf	1	north	56
dbf	1	north	56
dbf	1	north	57
dbf	1	north	57
dbf	1	north	57.5
dbf	1	north	58
dbf	1	north	58
dbf	1	north	60
dbf	2	north	43
dbf	2	north	46
dbf	2	north	47
dbf	2	north	47
dbf	2	north	48
dbf	2	north	48
dbf	2	north	48
dbf	2	north	48
dbf	2	north	48
dbf	2	north	49
dbf	2	north	49
dbf	2	north	50
dbf	2	north	50
dbf	2	north	50
dbf	2	north	50
dbf	2	north	50
dbf	2	north	50.5
dbf	2	north	51
dbf	2	north	51
dbf	2	north	52
dbf	2	north	52
dbf	2	north	52
dbf	2	north	52
dbf	2	north	52
dbf	2	north	53
dbf	2	north	53
dbf	2	north	54
dbf	2	north	54
dbf	2	north	54
dbf	2	north	54
dbf	2	north	54
dbf	2	north	54
dbf	2	north	54
dbf	2	north	55
dbf	2	north	56
dbf	2	north	56
dbf	2	north	56
dbf	2	north	56
dbf	2	north	56
dbf	2	north	56
dbf	2	north	56
dbf	2	north	57
dbf	2	north	58
dbf	2	north	58
dbf	2	north	58
dbf	2	north	58
dbf	3	north	46
dbf	3	north	48
dbf	3	north	48
dbf	3	north	48
dbf	3	north	48.5
dbf	3	north	48.5
dbf	3	north	49.5
dbf	3	north	50
dbf	3	north	50
dbf	3	north	50
dbf	3	north	50
dbf	3	north	50
dbf	3	north	50
dbf	3	north	50
dbf	3	north	51
dbf	3	north	51
dbf	3	north	51.5
dbf	3	north	52
dbf	3	north	54
dbf	3	north	54
dbf	3	north	54
dbf	3	north	55
dbf	3	north	55
dbf	3	north	56
dbf	3	north	56
dbf	3	north	56
dbf	3	north	56
dbf	3	north	57
dbf	3	north	57.5
dbf	3	north	60
dbf	1	south	44
dbf	1	south	46
dbf	1	south	46
dbf	1	south	46
dbf	1	south	46
dbf	1	south	46
dbf	1	south	46
dbf	1	south	46
dbf	1	south	46
dbf	1	south	47
dbf	1	south	47
dbf	1	south	47
dbf	1	south	47
dbf	1	south	48
dbf	1	south	48
dbf	1	south	48
dbf	1	south	48
dbf	1	south	48
dbf	1	south	48
dbf	1	south	48
dbf	1	south	48
dbf	1	south	48
dbf	1	south	48
dbf	1	south	48
dbf	1	south	48
dbf	1	south	48
dbf	1	south	48
dbf	1	south	48
dbf	1	south	48.5
dbf	1	south	49
dbf	1	south	49
dbf	1	south	49
dbf	1	south	49
dbf	1	south	49
dbf	1	south	49
dbf	1	south	49
dbf	1	south	49
dbf	1	south	50
dbf	1	south	50
dbf	1	south	50
dbf	1	south	50
dbf	1	south	50
dbf	1	south	50
dbf	1	south	50
dbf	1	south	50
dbf	1	south	50
dbf	1	south	50
dbf	1	south	50
dbf	1	south	50
dbf	1	south	50
dbf	1	south	50
dbf	1	south	50
dbf	1	south	50
dbf	1	south	50
dbf	1	south	50
dbf	1	south	51
dbf	1	south	51
dbf	1	south	51
dbf	1	south	51
dbf	1	south	51
dbf	1	south	51
dbf	1	south	51
dbf	1	south	51
dbf	1	south	51
dbf	1	south	51
dbf	1	south	51
dbf	1	south	51
dbf	1	south	51
dbf	1	south	51
dbf	1	south	52
dbf	1	south	52
dbf	1	south	52
dbf	1	south	52
dbf	1	south	52
dbf	1	south	52
dbf	1	south	52
dbf	1	south	52
dbf	1	south	52
dbf	1	south	52
dbf	1	south	52
dbf	1	south	52
dbf	1	south	52
dbf	1	south	53
dbf	1	south	53
dbf	1	south	53
dbf	1	south	54
dbf	1	south	54
dbf	1	south	54
dbf	1	south	54
dbf	1	south	54
dbf	1	south	54
dbf	1	south	54.5
dbf	1	south	55
dbf	1	south	55
dbf	1	south	56
dbf	1	south	56
dbf	1	south	56
dbf	1	south	56
dbf	1	south	56
dbf	1	south	56
dbf	1	south	57
dbf	1	south	57
dbf	1	south	57
dbf	1	south	57
dbf	1	south	58
dbf	1	south	58
dbf	1	south	58
dbf	1	south	58
dbf	1	south	62
dbf	2	south	41
dbf	2	south	44
dbf	2	south	45
dbf	2	south	46
dbf	2	south	46
dbf	2	south	46
dbf	2	south	46
dbf	2	south	46
dbf	2	south	46
dbf	2	south	46
dbf	2	south	47
dbf	2	south	47
dbf	2	south	47
dbf	2	south	47.5
dbf	2	south	48
dbf	2	south	48
dbf	2	south	48
dbf	2	south	48
dbf	2	south	48
dbf	2	south	48
dbf	2	south	48
dbf	2	south	48
dbf	2	south	48
dbf	2	south	48
dbf	2	south	48
dbf	2	south	49
dbf	2	south	49
dbf	2	south	49
dbf	2	south	49
dbf	2	south	49
dbf	2	south	49.5
dbf	2	south	50
dbf	2	south	50
dbf	2	south	50
dbf	2	south	50
dbf	2	south	50
dbf	2	south	50
dbf	2	south	50
dbf	2	south	50
dbf	2	south	50
dbf	2	south	50
dbf	2	south	50
dbf	2	south	50
dbf	2	south	50
dbf	2	south	50
dbf	2	south	50
dbf	2	south	50
dbf	2	south	50
dbf	2	south	50
dbf	2	south	50
dbf	2	south	50
dbf	2	south	50.5
dbf	2	south	51
dbf	2	south	51
dbf	2	south	51
dbf	2	south	51
dbf	2	south	51
dbf	2	south	52
dbf	2	south	52
dbf	2	south	52
dbf	2	south	52
dbf	2	south	52
dbf	2	south	52
dbf	2	south	52
dbf	2	south	52
dbf	2	south	52
dbf	2	south	52
dbf	2	south	52
dbf	2	south	53
dbf	2	south	53
dbf	2	south	53
dbf	2	south	53
dbf	2	south	53
dbf	2	south	53
dbf	2	south	53
dbf	2	south	54
dbf	2	south	54
dbf	2	south	54
dbf	2	south	54
dbf	2	south	54
dbf	2	south	54
dbf	2	south	54
dbf	2	south	54
dbf	2	south	54
dbf	2	south	55
dbf	2	south	55
dbf	2	south	56
dbf	2	south	56
dbf	2	south	57
dbf	2	south	57
dbf	2	south	58
dbf	3	south	37
dbf	3	south	38
dbf	3	south	41
dbf	3	south	41
dbf	3	south	42
dbf	3	south	42
dbf	3	south	42
dbf	3	south	43
dbf	3	south	43.5
dbf	3	south	44
dbf	3	south	44
dbf	3	south	44
dbf	3	south	44
dbf	3	south	44
dbf	3	south	44
dbf	3	south	44
dbf	3	south	45
dbf	3	south	45
dbf	3	south	46
dbf	3	south	46
dbf	3	south	46
dbf	3	south	46
dbf	3	south	46
dbf	3	south	46
dbf	3	south	46
dbf	3	south	46
dbf	3	south	46
dbf	3	south	46
dbf	3	south	47
dbf	3	south	47
dbf	3	south	47
dbf	3	south	47.5
dbf	3	south	48
dbf	3	south	48
dbf	3	south	48
dbf	3	south	48
dbf	3	south	48
dbf	3	south	48
dbf	3	south	48
dbf	3	south	48
dbf	3	south	48
dbf	3	south	48
dbf	3	south	48
dbf	3	south	48
dbf	3	south	48
dbf	3	south	48
dbf	3	south	48
dbf	3	south	48
dbf	3	south	48
dbf	3	south	49
dbf	3	south	49
dbf	3	south	49
dbf	3	south	49
dbf	3	south	49
dbf	3	south	49
dbf	3	south	49
dbf	3	south	49
dbf	3	south	49
dbf	3	south	49
dbf	3	south	49
dbf	3	south	49
dbf	3	south	49.5
dbf	3	south	49.5
dbf	3	south	49.5
dbf	3	south	49.5
dbf	3	south	49.5
dbf	3	south	50
dbf	3	south	50
dbf	3	south	50
dbf	3	south	50
dbf	3	south	50
dbf	3	south	50
dbf	3	south	50
dbf	3	south	50
dbf	3	south	50
dbf	3	south	50
dbf	3	south	50
dbf	3	south	50
dbf	3	south	50
dbf	3	south	50
dbf	3	south	50
dbf	3	south	50
dbf	3	south	50
dbf	3	south	50
dbf	3	south	50
dbf	3	south	50.5
dbf	3	south	50.5
dbf	3	south	51
dbf	3	south	51
dbf	3	south	51
dbf	3	south	51
dbf	3	south	52
dbf	3	south	52
dbf	3	south	52
dbf	3	south	52
dbf	3	south	52
dbf	3	south	52
dbf	3	south	52
dbf	3	south	52
dbf	3	south	52
dbf	3	south	52
dbf	3	south	52
dbf	3	south	52
dbf	3	south	52
dbf	3	south	52
dbf	3	south	52
dbf	3	south	52
dbf	3	south	52
dbf	3	south	52
dbf	3	south	52
dbf	3	south	52
dbf	3	south	52
dbf	3	south	52
dbf	3	south	52
dbf	3	south	52
dbf	3	south	52
dbf	3	south	52
dbf	3	south	52.5
dbf	3	south	52.5
dbf	3	south	53
dbf	3	south	53
dbf	3	south	53
dbf	3	south	53
dbf	3	south	53
dbf	3	south	53
dbf	3	south	53
dbf	3	south	53
dbf	3	south	53
dbf	3	south	53
dbf	3	south	53
dbf	3	south	53
dbf	3	south	53
dbf	3	south	54
dbf	3	south	54
dbf	3	south	54
dbf	3	south	54
dbf	3	south	54
dbf	3	south	54
dbf	3	south	54
dbf	3	south	54
dbf	3	south	54
dbf	3	south	54
dbf	3	south	54
dbf	3	south	54
dbf	3	south	54.5
dbf	3	south	55
dbf	3	south	55
dbf	3	south	55
dbf	3	south	55
dbf	3	south	56
dbf	3	south	56
dbf	3	south	56
dbf	3	south	56
dbf	3	south	57
dbf	3	south	58
dbf	3	south	58
gf	1	north	52
gf	1	north	53
gf	1	north	53
gf	1	north	54
gf	1	north	54
gf	1	north	55
gf	1	north	55
gf	1	north	56
gf	1	north	56
gf	1	north	56.5
gf	1	north	57
gf	1	north	57
gf	1	north	57
gf	1	north	57
gf	1	north	57
gf	1	north	57.5
gf	1	north	58
gf	1	north	58
gf	1	north	58
gf	1	north	58
gf	1	north	58.5
gf	1	north	59
gf	1	north	59
gf	1	north	60
gf	1	north	60
gf	1	north	61
gf	1	north	63
gf	1	north	63.5
gf	1	north	64
gf	1	north	64.5
gf	2	north	47
gf	2	north	48
gf	2	north	48
gf	2	north	48
gf	2	north	49
gf	2	north	49
gf	2	north	49
gf	2	north	49.5
gf	2	north	50
gf	2	north	50
gf	2	north	50
gf	2	north	50
gf	2	north	50.5
gf	2	north	51
gf	2	north	51
gf	2	north	51
gf	2	north	51.5
gf	2	north	51.5
gf	2	north	52
gf	2	north	52
gf	2	north	52
gf	2	north	52
gf	2	north	52
gf	2	north	52
gf	2	north	52.5
gf	2	north	52.5
gf	2	north	53
gf	2	north	53
gf	2	north	53
gf	2	north	53
gf	2	north	53
gf	2	north	53
gf	2	north	53
gf	2	north	54
gf	2	north	54
gf	2	north	54
gf	2	north	54
gf	2	north	54
gf	2	north	54
gf	2	north	55
gf	2	north	55
gf	2	north	55
gf	2	north	55
gf	2	north	55
gf	2	north	55
gf	2	north	55
gf	2	north	55
gf	2	north	55
gf	2	north	55
gf	2	north	56
gf	2	north	56
gf	2	north	56
gf	2	north	56
gf	2	north	56
gf	2	north	56
gf	2	north	56.5
gf	2	north	57
gf	2	north	57
gf	2	north	57
gf	2	north	57
gf	2	north	58
gf	2	north	58
gf	2	north	58
gf	2	north	58.5
gf	2	north	58.5
gf	2	north	59
gf	2	north	59
gf	2	north	59
gf	2	north	60
gf	2	north	60
gf	2	north	61
gf	2	north	63
gf	2	north	65
gf	3	north	40
gf	3	north	41
gf	3	north	41
gf	3	north	42
gf	3	north	42
gf	3	north	44
gf	3	north	49
gf	3	north	51
gf	3	north	52
gf	3	north	52
gf	3	north	53
gf	3	north	54
gf	3	north	54
gf	3	north	55
gf	3	north	55
gf	3	north	55
gf	3	north	55.5
gf	3	north	56
gf	3	north	56
gf	3	north	58
gf	3	north	58.5
gf	1	south	42
gf	1	south	42
gf	1	south	43
gf	1	south	45
gf	1	south	46
gf	1	south	47
gf	1	south	47
gf	1	south	47
gf	1	south	47
gf	1	south	48
gf	1	south	48
gf	1	south	48
gf	1	south	48
gf	1	south	48
gf	1	south	48
gf	1	south	48
gf	1	south	49
gf	1	south	49
gf	1	south	49.5
gf	1	south	50
gf	1	south	50
gf	1	south	50
gf	1	south	50
gf	1	south	50
gf	1	south	50
gf	1	south	50
gf	1	south	50
gf	1	south	50
gf	1	south	50
gf	1	south	50
gf	1	south	50
gf	1	south	50
gf	1	south	50
gf	1	south	50
gf	1	south	51
gf	1	south	51
gf	1	south	51
gf	1	south	51
gf	1	south	51
gf	1	south	51
gf	1	south	51
gf	1	south	51
gf	1	south	51.5
gf	1	south	52
gf	1	south	52
gf	1	south	52
gf	1	south	52
gf	1	south	52
gf	1	south	52
gf	1	south	52
gf	1	south	52
gf	1	south	52
gf	1	south	52
gf	1	south	52
gf	1	south	52
gf	1	south	52
gf	1	south	52.5
gf	1	south	53
gf	1	south	53
gf	1	south	53
gf	1	south	53
gf	1	south	53
gf	1	south	53
gf	1	south	53.5
gf	1	south	54
gf	1	south	54
gf	1	south	54
gf	1	south	54
gf	1	south	54
gf	1	south	54
gf	1	south	54
gf	1	south	54
gf	1	south	54
gf	1	south	54
gf	1	south	54
gf	1	south	54
gf	1	south	54
gf	1	south	54
gf	1	south	54
gf	1	south	54
gf	1	south	54
gf	1	south	54
gf	1	south	54
gf	1	south	54.5
gf	1	south	55
gf	1	south	55
gf	1	south	55
gf	1	south	55
gf	1	south	55
gf	1	south	55
gf	1	south	55
gf	1	south	55
gf	1	south	55
gf	1	south	55
gf	1	south	55
gf	1	south	55
gf	1	south	55
gf	1	south	55
gf	1	south	55
gf	1	south	55
gf	1	south	56
gf	1	south	56
gf	1	south	56
gf	1	south	56
gf	1	south	56
gf	1	south	56
gf	1	south	56
gf	1	south	56
gf	1	south	56
gf	1	south	56
gf	1	south	56
gf	1	south	56
gf	1	south	56
gf	1	south	56.5
gf	1	south	57
gf	1	south	57
gf	1	south	57
gf	1	south	57
gf	1	south	57
gf	1	south	57
gf	1	south	57.5
gf	1	south	58
gf	1	south	58
gf	1	south	58
gf	1	south	58
gf	1	south	58
gf	1	south	58
gf	1	south	58
gf	1	south	58
gf	1	south	58
gf	1	south	59
gf	1	south	59
gf	1	south	59
gf	1	south	60
gf	1	south	60
gf	1	south	61
gf	1	south	61
gf	1	south	62
gf	1	south	66
gf	2	south	39.5
gf	2	south	42
gf	2	south	43
gf	2	south	44
gf	2	south	44
gf	2	south	44
gf	2	south	44
gf	2	south	46
gf	2	south	46
gf	2	south	46
gf	2	south	46
gf	2	south	46
gf	2	south	46
gf	2	south	46
gf	2	south	46
gf	2	south	47
gf	2	south	47
gf	2	south	47
gf	2	south	47
gf	2	south	47
gf	2	south	47
gf	2	south	47
gf	2	south	47
gf	2	south	47
gf	2	south	47.5
gf	2	south	47.5
gf	2	south	48
gf	2	south	48
gf	2	south	48
gf	2	south	48
gf	2	south	48
gf	2	south	48
gf	2	south	48
gf	2	south	48
gf	2	south	48
gf	2	south	48
gf	2	south	48
gf	2	south	48
gf	2	south	48
gf	2	south	48
gf	2	south	48
gf	2	south	48
gf	2	south	48
gf	2	south	49
gf	2	south	49
gf	2	south	49
gf	2	south	49
gf	2	south	49
gf	2	south	49
gf	2	south	49
gf	2	south	49
gf	2	south	49
gf	2	south	49
gf	2	south	49
gf	2	south	49
gf	2	south	49
gf	2	south	49
gf	2	south	49
gf	2	south	49.5
gf	2	south	49.5
gf	2	south	49.5
gf	2	south	50
gf	2	south	50
gf	2	south	50
gf	2	south	50
gf	2	south	50
gf	2	south	50
gf	2	south	50
gf	2	south	50
gf	2	south	50
gf	2	south	50
gf	2	south	50
gf	2	south	50
gf	2	south	50
gf	2	south	50
gf	2	south	50
gf	2	south	50
gf	2	south	50
gf	2	south	50.5
gf	2	south	50.5
gf	2	south	51
gf	2	south	51
gf	2	south	51
gf	2	south	51
gf	2	south	51
gf	2	south	51
gf	2	south	51
gf	2	south	51
gf	2	south	51
gf	2	south	51
gf	2	south	51
gf	2	south	51
gf	2	south	51
gf	2	south	51
gf	2	south	51
gf	2	south	51
gf	2	south	51
gf	2	south	52
gf	2	south	52
gf	2	south	52
gf	2	south	52
gf	2	south	52
gf	2	south	52
gf	2	south	52
gf	2	south	52
gf	2	south	52
gf	2	south	52
gf	2	south	52
gf	2	south	52
gf	2	south	52
gf	2	south	52
gf	2	south	52
gf	2	south	52
gf	2	south	52
gf	2	south	52
gf	2	south	52
gf	2	south	52
gf	2	south	52
gf	2	south	52
gf	2	south	52
gf	2	south	52
gf	2	south	52
gf	2	south	52
gf	2	south	52
gf	2	south	52
gf	2	south	52
gf	2	south	52.5
gf	2	south	52.5
gf	2	south	53
gf	2	south	53
gf	2	south	53
gf	2	south	53
gf	2	south	53
gf	2	south	53
gf	2	south	53
gf	2	south	53
gf	2	south	53
gf	2	south	53
gf	2	south	53
gf	2	south	53
gf	2	south	53
gf	2	south	53
gf	2	south	53
gf	2	south	53
gf	2	south	53
gf	2	south	53
gf	2	south	53
gf	2	south	54
gf	2	south	54
gf	2	south	54
gf	2	south	54
gf	2	south	54
gf	2	south	54
gf	2	south	54
gf	2	south	54
gf	2	south	54
gf	2	south	54
gf	2	south	54
gf	2	south	54
gf	2	south	54
gf	2	south	54
gf	2	south	54
gf	2	south	54
gf	2	south	54
gf	2	south	54.5
gf	2	south	54.5
gf	2	south	54.5
gf	2	south	54.5
gf	2	south	55
gf	2	south	55
gf	2	south	55
gf	2	south	55
gf	2	south	55
gf	2	south	55
gf	2	south	55
gf	2	south	55
gf	2	south	55.5
gf	2	south	55.5
gf	2	south	56
gf	2	south	56
gf	2	south	56
gf	2	south	56
gf	2	south	56
gf	2	south	56
gf	2	south	57
gf	2	south	57
gf	2	south	57
gf	2	south	57
gf	2	south	57
gf	2	south	57
gf	2	south	57
gf	2	south	57
gf	2	south	57
gf	2	south	58
gf	2	south	58
gf	2	south	58
gf	2	south	58
gf	2	south	58
gf	2	south	58
gf	2	south	59
gf	2	south	59
gf	2	south	59
gf	2	south	63
gf	3	south	32
gf	3	south	33
gf	3	south	38
gf	3	south	39.5
gf	3	south	40
gf	3	south	40
gf	3	south	42
gf	3	south	42
gf	3	south	42.5
gf	3	south	43
gf	3	south	44
gf	3	south	44
gf	3	south	45
gf	3	south	45
gf	3	south	46
gf	3	south	46
gf	3	south	46
gf	3	south	46
gf	3	south	46
gf	3	south	46
gf	3	south	46.5
gf	3	south	46.5
gf	3	south	46.5
gf	3	south	47
gf	3	south	47.5
gf	3	south	48
gf	3	south	48
gf	3	south	48
gf	3	south	48
gf	3	south	48
gf	3	south	48
gf	3	south	48
gf	3	south	48
gf	3	south	48
gf	3	south	48.5
gf	3	south	49
gf	3	south	49
gf	3	south	49
gf	3	south	49
gf	3	south	49
gf	3	south	49
gf	3	south	49
gf	3	south	49.5
gf	3	south	49.5
gf	3	south	49.5
gf	3	south	49.5
gf	3	south	49.5
gf	3	south	50
gf	3	south	50
gf	3	south	50
gf	3	south	50
gf	3	south	50
gf	3	south	50
gf	3	south	50
gf	3	south	50
gf	3	south	50
gf	3	south	50
gf	3	south	50
gf	3	south	50.5
gf	3	south	50.5
gf	3	south	50.5
gf	3	south	50.5
gf	3	south	51
gf	3	south	51
gf	3	south	51
gf	3	south	51
gf	3	south	51
gf	3	south	51
gf	3	south	51
gf	3	south	51
gf	3	south	51.5
gf	3	south	52
gf	3	south	52
gf	3	south	52
gf	3	south	52
gf	3	south	52
gf	3	south	52
gf	3	south	52
gf	3	south	52
gf	3	south	52
gf	3	south	52
gf	3	south	52
gf	3	south	52
gf	3	south	52
gf	3	south	52
gf	3	south	52
gf	3	south	52.5
gf	3	south	52.5
gf	3	south	52.5
gf	3	south	53
gf	3	south	53
gf	3	south	53
gf	3	south	53
gf	3	south	53
gf	3	south	53
gf	3	south	53
gf	3	south	53
gf	3	south	53
gf	3	south	53.5
gf	3	south	53.5
gf	3	south	53.5
gf	3	south	53.5
gf	3	south	54
gf	3	south	54
gf	3	south	54
gf	3	south	54
gf	3	south	54
gf	3	south	54
gf	3	south	54
gf	3	south	54
gf	3	south	54
gf	3	south	54
gf	3	south	54
gf	3	south	54
gf	3	south	54
gf	3	south	54
gf	3	south	54
gf	3	south	54
gf	3	south	54
gf	3	south	54
gf	3	south	54
gf	3	south	54
gf	3	south	54
gf	3	south	54.5
gf	3	south	54.5
gf	3	south	54.5
gf	3	south	55
gf	3	south	55
gf	3	south	55
gf	3	south	55
gf	3	south	55
gf	3	south	55
gf	3	south	55
gf	3	south	55
gf	3	south	55
gf	3	south	55
gf	3	south	55
gf	3	south	55
gf	3	south	55
gf	3	south	55
gf	3	south	56
gf	3	south	56
gf	3	south	56
gf	3	south	56
gf	3	south	56
gf	3	south	56
gf	3	south	56
gf	3	south	56
gf	3	south	56
gf	3	south	56.5
gf	3	south	56.5
gf	3	south	57
gf	3	south	57
gf	3	south	57
gf	3	south	57.5
gf	3	south	57.5
gf	3	south	58
gf	3	south	58
gf	3	south	58
gf	3	south	58
gf	3	south	58
gf	3	south	58
gf	3	south	58.5
gf	3	south	59
gf	3	south	59
gf	3	south	59
gf	3	south	59
gf	3	south	60
gf	3	south	66
ltf	1	north	47
ltf	1	north	47
ltf	1	north	48
ltf	1	north	48
ltf	1	north	48
ltf	1	north	49
ltf	1	north	49
ltf	1	north	49
ltf	1	north	50
ltf	1	north	50
ltf	1	north	50
ltf	1	north	50
ltf	1	north	50
ltf	1	north	50
ltf	1	north	50
ltf	1	north	50
ltf	1	north	50
ltf	1	north	50
ltf	1	north	50
ltf	1	north	51
ltf	1	north	51
ltf	1	north	51
ltf	1	north	52
ltf	1	north	52
ltf	1	north	52
ltf	1	north	52
ltf	1	north	52
ltf	1	north	52
ltf	1	north	52
ltf	1	north	53
ltf	1	north	53
ltf	1	north	53
ltf	1	north	53
ltf	1	north	53
ltf	1	north	53
ltf	1	north	53.5
ltf	1	north	54
ltf	1	north	54
ltf	1	north	54
ltf	1	north	54
ltf	1	north	54
ltf	1	north	54
ltf	1	north	54
ltf	1	north	54
ltf	1	north	54
ltf	1	north	54
ltf	1	north	54
ltf	1	north	54
ltf	1	north	54
ltf	1	north	54
ltf	1	north	54.5
ltf	1	north	55
ltf	1	north	55
ltf	1	north	55
ltf	1	north	55
ltf	1	north	55
ltf	1	north	55
ltf	1	north	55
ltf	1	north	55
ltf	1	north	55.5
ltf	1	north	56
ltf	1	north	56
ltf	1	north	56
ltf	1	north	56
ltf	1	north	56
ltf	1	north	56
ltf	1	north	56
ltf	1	north	56
ltf	1	north	56
ltf	1	north	56
ltf	1	north	56
ltf	1	north	56
ltf	1	north	56
ltf	1	north	56
ltf	1	north	56
ltf	1	north	56
ltf	1	north	56
ltf	1	north	56
ltf	1	north	56.5
ltf	1	north	56.5
ltf	1	north	57
ltf	1	north	57
ltf	1	north	57
ltf	1	north	57
ltf	1	north	57
ltf	1	north	57
ltf	1	north	57
ltf	1	north	57
ltf	1	north	57
ltf	1	north	57
ltf	1	north	57
ltf	1	north	58
ltf	1	north	58
ltf	1	north	58
ltf	1	north	58
ltf	1	north	58
ltf	1	north	58
ltf	1	north	58
ltf	1	north	58
ltf	1	north	58
ltf	1	north	58
ltf	1	north	58
ltf	1	north	58
ltf	1	north	58
ltf	1	north	58
ltf	1	north	58
ltf	1	north	58
ltf	1	north	58
ltf	1	north	58
ltf	1	north	58.5
ltf	1	north	59
ltf	1	north	59
ltf	1	north	59
ltf	1	north	59
ltf	1	north	59
ltf	1	north	59
ltf	1	north	59
ltf	1	north	59
ltf	1	north	59
ltf	1	north	59
ltf	1	north	59
ltf	1	north	59
ltf	1	north	59
ltf	1	north	59
ltf	1	north	59.5
ltf	1	north	60
ltf	1	north	60
ltf	1	north	60
ltf	1	north	60
ltf	1	north	60
ltf	1	north	60
ltf	1	north	60
ltf	1	north	60
ltf	1	north	60
ltf	1	north	60
ltf	1	north	60
ltf	1	north	60
ltf	1	north	60
ltf	1	north	60
ltf	1	north	60
ltf	1	north	61
ltf	1	north	61
ltf	1	north	61
ltf	1	north	61.5
ltf	1	north	62
ltf	1	north	62
ltf	1	north	62
ltf	1	north	62
ltf	1	north	62
ltf	1	north	62
ltf	1	north	63
ltf	1	north	63
ltf	1	north	63.5
ltf	1	north	64
ltf	1	north	66
ltf	1	north	68
ltf	2	north	48
ltf	2	north	48
ltf	2	north	48
ltf	2	north	48
ltf	2	north	49
ltf	2	north	49
ltf	2	north	50
ltf	2	north	50
ltf	2	north	50.5
ltf	2	north	51
ltf	2	north	51.5
ltf	2	north	52
ltf	2	north	52
ltf	2	north	52
ltf	2	north	52
ltf	2	north	52
ltf	2	north	52
ltf	2	north	52
ltf	2	north	52.5
ltf	2	north	52.8
ltf	2	north	53
ltf	2	north	53
ltf	2	north	53
ltf	2	north	53
ltf	2	north	53
ltf	2	north	53
ltf	2	north	53.5
ltf	2	north	53.5
ltf	2	north	54
ltf	2	north	54
ltf	2	north	54
ltf	2	north	54
ltf	2	north	54
ltf	2	north	54
ltf	2	north	54
ltf	2	north	54
ltf	2	north	54
ltf	2	north	54
ltf	2	north	54.5
ltf	2	north	55
ltf	2	north	55
ltf	2	north	55
ltf	2	north	55
ltf	2	north	55
ltf	2	north	55
ltf	2	north	55
ltf	2	north	55
ltf	2	north	55.5
ltf	2	north	56
ltf	2	north	56
ltf	2	north	56
ltf	2	north	56
ltf	2	north	56
ltf	2	north	56
ltf	2	north	56
ltf	2	north	56
ltf	2	north	56
ltf	2	north	56
ltf	2	north	56
ltf	2	north	56
ltf	2	north	56
ltf	2	north	56
ltf	2	north	56
ltf	2	north	56.1
ltf	2	north	56.5
ltf	2	north	56.5
ltf	2	north	57
ltf	2	north	57
ltf	2	north	57
ltf	2	north	57
ltf	2	north	57
ltf	2	north	57
ltf	2	north	58
ltf	2	north	58
ltf	2	north	58
ltf	2	north	58
ltf	2	north	58
ltf	2	north	58
ltf	2	north	58
ltf	2	north	58
ltf	2	north	58
ltf	2	north	58
ltf	2	north	59
ltf	2	north	59
ltf	2	north	59
ltf	2	north	59
ltf	2	north	59
ltf	2	north	59.5
ltf	2	north	60
ltf	2	north	60
ltf	2	north	60
ltf	2	north	60
ltf	2	north	62
ltf	2	north	62
ltf	2	north	63
ltf	3	north	32
ltf	3	north	48
ltf	3	north	48
ltf	3	north	49.5
ltf	3	north	50
ltf	3	north	51
ltf	3	north	52
ltf	3	north	52
ltf	3	north	52
ltf	3	north	53
ltf	3	north	53
ltf	3	north	53
ltf	3	north	53
ltf	3	north	53
ltf	3	north	54
ltf	3	north	54
ltf	3	north	54
ltf	3	north	54
ltf	3	north	54
ltf	3	north	54
ltf	3	north	54
ltf	3	north	54
ltf	3	north	54
ltf	3	north	54
ltf	3	north	54
ltf	3	north	54
ltf	3	north	54.5
ltf	3	north	54.5
ltf	3	north	55
ltf	3	north	55
ltf	3	north	56
ltf	3	north	56
ltf	3	north	56
ltf	3	north	56
ltf	3	north	56
ltf	3	north	56
ltf	3	north	56
ltf	3	north	56
ltf	3	north	56.5
ltf	3	north	57
ltf	3	north	57
ltf	3	north	57
ltf	3	north	57
ltf	3	north	57
ltf	3	north	57
ltf	3	north	57
ltf	3	north	57
ltf	3	north	57
ltf	3	north	58
ltf	3	north	58
ltf	3	north	58
ltf	3	north	58
ltf	3	north	58
ltf	3	north	58
ltf	3	north	58.5
ltf	3	north	59
ltf	3	north	59
ltf	3	north	59
ltf	3	north	59
ltf	3	north	59
ltf	3	north	59.5
ltf	3	north	59.5
ltf	3	north	59.5
ltf	3	north	60
ltf	3	north	60
ltf	3	north	60
ltf	3	north	60
ltf	3	north	60
ltf	3	north	60
ltf	3	north	60.5
ltf	3	north	62
ltf	3	north	62
ltf	3	north	64
ltf	3	north	65
ltf	3	north	70
ltf	3	north	70.5
ltf	1	south	47
ltf	1	south	48
ltf	1	south	48
ltf	1	south	48
ltf	1	south	48
ltf	1	south	48
ltf	1	south	48
ltf	1	south	49
ltf	1	south	49
ltf	1	south	49
ltf	1	south	49
ltf	1	south	49
ltf	1	south	49
ltf	1	south	50
ltf	1	south	50.5
ltf	1	south	51
ltf	1	south	51
ltf	1	south	51
ltf	1	south	51
ltf	1	south	51
ltf	1	south	51
ltf	1	south	51
ltf	1	south	51
ltf	1	south	52
ltf	1	south	52
ltf	1	south	52
ltf	1	south	52
ltf	1	south	52
ltf	1	south	52
ltf	1	south	52
ltf	1	south	52
ltf	1	south	52
ltf	1	south	52
ltf	1	south	52
ltf	1	south	52
ltf	1	south	52
ltf	1	south	52
ltf	1	south	52
ltf	1	south	52
ltf	1	south	52
ltf	1	south	52
ltf	1	south	52
ltf	1	south	52
ltf	1	south	52
ltf	1	south	52
ltf	1	south	52
ltf	1	south	52
ltf	1	south	52
ltf	1	south	52.5
ltf	1	south	52.5
ltf	1	south	53
ltf	1	south	53
ltf	1	south	53
ltf	1	south	53
ltf	1	south	53
ltf	1	south	53
ltf	1	south	53
ltf	1	south	53
ltf	1	south	53
ltf	1	south	53
ltf	1	south	53
ltf	1	south	53
ltf	1	south	53
ltf	1	south	53
ltf	1	south	53
ltf	1	south	53
ltf	1	south	53
ltf	1	south	53
ltf	1	south	54
ltf	1	south	54
ltf	1	south	54
ltf	1	south	54
ltf	1	south	54
ltf	1	south	54
ltf	1	south	54
ltf	1	south	54
ltf	1	south	54
ltf	1	south	54
ltf	1	south	54
ltf	1	south	54
ltf	1	south	54
ltf	1	south	54
ltf	1	south	54
ltf	1	south	54
ltf	1	south	54
ltf	1	south	54
ltf	1	south	54
ltf	1	south	54
ltf	1	south	54
ltf	1	south	54
ltf	1	south	54
ltf	1	south	54
ltf	1	south	54
ltf	1	south	54
ltf	1	south	54
ltf	1	south	54
ltf	1	south	54
ltf	1	south	54
ltf	1	south	54
ltf	1	south	54
ltf	1	south	54.5
ltf	1	south	54.5
ltf	1	south	54.5
ltf	1	south	55
ltf	1	south	55
ltf	1	south	55
ltf	1	south	55
ltf	1	south	55
ltf	1	south	55
ltf	1	south	55
ltf	1	south	55
ltf	1	south	55
ltf	1	south	55
ltf	1	south	55
ltf	1	south	55
ltf	1	south	55
ltf	1	south	55
ltf	1	south	55
ltf	1	south	55
ltf	1	south	55.5
ltf	1	south	55.5
ltf	1	south	56
ltf	1	south	56
ltf	1	south	56
ltf	1	south	56
ltf	1	south	56
ltf	1	south	56
ltf	1	south	56
ltf	1	south	56
ltf	1	south	56
ltf	1	south	56
ltf	1	south	56
ltf	1	south	56
ltf	1	south	56
ltf	1	south	56
ltf	1	south	56
ltf	1	south	56
ltf	1	south	56
ltf	1	south	56
ltf	1	south	56
ltf	1	south	56
ltf	1	south	56
ltf	1	south	56
ltf	1	south	56
ltf	1	south	56
ltf	1	south	56
ltf	1	south	57
ltf	1	south	57
ltf	1	south	57
ltf	1	south	57
ltf	1	south	57
ltf	1	south	57
ltf	1	south	57
ltf	1	south	57
ltf	1	south	57
ltf	1	south	57
ltf	1	south	57
ltf	1	south	57
ltf	1	south	57
ltf	1	south	57.5
ltf	1	south	58
ltf	1	south	58
ltf	1	south	58
ltf	1	south	58
ltf	1	south	58
ltf	1	south	58
ltf	1	south	58
ltf	1	south	58
ltf	1	south	58
ltf	1	south	58
ltf	1	south	58
ltf	1	south	58
ltf	1	south	58.5
ltf	1	south	58.5
ltf	1	south	59
ltf	1	south	59
ltf	1	south	59
ltf	1	south	59
ltf	1	south	59
ltf	1	south	59
ltf	1	south	59
ltf	1	south	59
ltf	1	south	60
ltf	1	south	60
ltf	1	south	60
ltf	1	south	60
ltf	1	south	60
ltf	1	south	60
ltf	1	south	60
ltf	1	south	60
ltf	1	south	60
ltf	1	south	60
ltf	1	south	61
ltf	1	south	61
ltf	1	south	61
ltf	1	south	62
ltf	1	south	62
ltf	1	south	62
ltf	1	south	62
ltf	1	south	62
ltf	1	south	62
ltf	1	south	62
ltf	1	south	62
ltf	1	south	62.5
ltf	1	south	63
ltf	1	south	63
ltf	1	south	64
ltf	1	south	64
ltf	1	south	65
ltf	1	south	68
ltf	1	south	72.5
ltf	2	south	43
ltf	2	south	44
ltf	2	south	45
ltf	2	south	46
ltf	2	south	47
ltf	2	south	47
ltf	2	south	47
ltf	2	south	47
ltf	2	south	47
ltf	2	south	47
ltf	2	south	47
ltf	2	south	47
ltf	2	south	47
ltf	2	south	47
ltf	2	south	48
ltf	2	south	48
ltf	2	south	48
ltf	2	south	48
ltf	2	south	48
ltf	2	south	48
ltf	2	south	48
ltf	2	south	48
ltf	2	south	48
ltf	2	south	48
ltf	2	south	49
ltf	2	south	49
ltf	2	south	49
ltf	2	south	49
ltf	2	south	49
ltf	2	south	49
ltf	2	south	49
ltf	2	south	49
ltf	2	south	49
ltf	2	south	49
ltf	2	south	49
ltf	2	south	49
ltf	2	south	50
ltf	2	south	50
ltf	2	south	50
ltf	2	south	50
ltf	2	south	50
ltf	2	south	50
ltf	2	south	50
ltf	2	south	50
ltf	2	south	50
ltf	2	south	50
ltf	2	south	50
ltf	2	south	50
ltf	2	south	50
ltf	2	south	50
ltf	2	south	50
ltf	2	south	50
ltf	2	south	50.5
ltf	2	south	51
ltf	2	south	51
ltf	2	south	51
ltf	2	south	51
ltf	2	south	51
ltf	2	south	51
ltf	2	south	51
ltf	2	south	51
ltf	2	south	51
ltf	2	south	51
ltf	2	south	51
ltf	2	south	51
ltf	2	south	51
ltf	2	south	51
ltf	2	south	52
ltf	2	south	52
ltf	2	south	52
ltf	2	south	52
ltf	2	south	52
ltf	2	south	52
ltf	2	south	52
ltf	2	south	52
ltf	2	south	52
ltf	2	south	52
ltf	2	south	52
ltf	2	south	52
ltf	2	south	52
ltf	2	south	52
ltf	2	south	52
ltf	2	south	52
ltf	2	south	52
ltf	2	south	52
ltf	2	south	52
ltf	2	south	52
ltf	2	south	52
ltf	2	south	52
ltf	2	south	52
ltf	2	south	52
ltf	2	south	52.5
ltf	2	south	53
ltf	2	south	53
ltf	2	south	53
ltf	2	south	53
ltf	2	south	53
ltf	2	south	53
ltf	2	south	53
ltf	2	south	53
ltf	2	south	53
ltf	2	south	53
ltf	2	south	53
ltf	2	south	54
ltf	2	south	54
ltf	2	south	54
ltf	2	south	54
ltf	2	south	54
ltf	2	south	54
ltf	2	south	54
ltf	2	south	54
ltf	2	south	54
ltf	2	south	54
ltf	2	south	54
ltf	2	south	54
ltf	2	south	54
ltf	2	south	54
ltf	2	south	54
ltf	2	south	54
ltf	2	south	54
ltf	2	south	54
ltf	2	south	54
ltf	2	south	54
ltf	2	south	54
ltf	2	south	54
ltf	2	south	54
ltf	2	south	54
ltf	2	south	54.5
ltf	2	south	54.5
ltf	2	south	54.5
ltf	2	south	55
ltf	2	south	55
ltf	2	south	55
ltf	2	south	55
ltf	2	south	55
ltf	2	south	55
ltf	2	south	55
ltf	2	south	55
ltf	2	south	55
ltf	2	south	55
ltf	2	south	55
ltf	2	south	55
ltf	2	south	55
ltf	2	south	55
ltf	2	south	55
ltf	2	south	56
ltf	2	south	56
ltf	2	south	56
ltf	2	south	56
ltf	2	south	56
ltf	2	south	56
ltf	2	south	56
ltf	2	south	56
ltf	2	south	57
ltf	2	south	57
ltf	2	south	57
ltf	2	south	57
ltf	2	south	57
ltf	2	south	57
ltf	2	south	57
ltf	2	south	57
ltf	2	south	58
ltf	2	south	58
ltf	2	south	58
ltf	2	south	58
ltf	2	south	58
ltf	2	south	58
ltf	2	south	58
ltf	2	south	58
ltf	2	south	58
ltf	2	south	59
ltf	2	south	59
ltf	2	south	60
ltf	2	south	61.5
ltf	2	south	63
ltf	3	south	43
ltf	3	south	44
ltf	3	south	46
ltf	3	south	46.5
ltf	3	south	47
ltf	3	south	48
ltf	3	south	48
ltf	3	south	48
ltf	3	south	48
ltf	3	south	48
ltf	3	south	48
ltf	3	south	48
ltf	3	south	49
ltf	3	south	49
ltf	3	south	49.5
ltf	3	south	50
ltf	3	south	50
ltf	3	south	50
ltf	3	south	50
ltf	3	south	50
ltf	3	south	50
ltf	3	south	50
ltf	3	south	50
ltf	3	south	51
ltf	3	south	51
ltf	3	south	51
ltf	3	south	51
ltf	3	south	51
ltf	3	south	51
ltf	3	south	51.5
ltf	3	south	52
ltf	3	south	52
ltf	3	south	52
ltf	3	south	52
ltf	3	south	52
ltf	3	south	52
ltf	3	south	52
ltf	3	south	52
ltf	3	south	52
ltf	3	south	52
ltf	3	south	52
ltf	3	south	52
ltf	3	south	52
ltf	3	south	53
ltf	3	south	53
ltf	3	south	53
ltf	3	south	53
ltf	3	south	53
ltf	3	south	53
ltf	3	south	53
ltf	3	south	53
ltf	3	south	53
ltf	3	south	53
ltf	3	south	53
ltf	3	south	53
ltf	3	south	53.5
ltf	3	south	53.5
ltf	3	south	54
ltf	3	south	54
ltf	3	south	54
ltf	3	south	54
ltf	3	south	54
ltf	3	south	54
ltf	3	south	54
ltf	3	south	54
ltf	3	south	54
ltf	3	south	54
ltf	3	south	54
ltf	3	south	54
ltf	3	south	54
ltf	3	south	54
ltf	3	south	54
ltf	3	south	54
ltf	3	south	54
ltf	3	south	54
ltf	3	south	54
ltf	3	south	54
ltf	3	south	54
ltf	3	south	54
ltf	3	south	54
ltf	3	south	54.5
ltf	3	south	55
ltf	3	south	55
ltf	3	south	55
ltf	3	south	55
ltf	3	south	55
ltf	3	south	55
ltf	3	south	55
ltf	3	south	55
ltf	3	south	55
ltf	3	south	55
ltf	3	south	55.5
ltf	3	south	56
ltf	3	south	56
ltf	3	south	56
ltf	3	south	56
ltf	3	south	56
ltf	3	south	56
ltf	3	south	56
ltf	3	south	56
ltf	3	south	56
ltf	3	south	56
ltf	3	south	56
ltf	3	south	56
ltf	3	south	56
ltf	3	south	56
ltf	3	south	56
ltf	3	south	56
ltf	3	south	56
ltf	3	south	56
ltf	3	south	56
ltf	3	south	56
ltf	3	south	56
ltf	3	south	56.5
ltf	3	south	56.5
ltf	3	south	57
ltf	3	south	57
ltf	3	south	57
ltf	3	south	57
ltf	3	south	57
ltf	3	south	57
ltf	3	south	57
ltf	3	south	57
ltf	3	south	57
ltf	3	south	57
ltf	3	south	57
ltf	3	south	57.5
ltf	3	south	57.5
ltf	3	south	58
ltf	3	south	58
ltf	3	south	58
ltf	3	south	58
ltf	3	south	58
[truncated: 10 more rows]

## Sheet: analysis_1-Keel
Species	Season	Zone	keel
dbf	1	north	1
dbf	1	north	1
dbf	1	north	1
dbf	1	north	1
dbf	1	north	1
dbf	1	north	1
dbf	1	north	1
dbf	1	north	1
dbf	1	north	1
dbf	1	north	1
dbf	1	north	1
dbf	1	north	1.5
dbf	1	north	1.5
dbf	1	north	1.5
dbf	1	north	1.5
dbf	1	north	1.5
dbf	1	north	1.5
dbf	1	north	1.5
dbf	1	north	1.5
dbf	1	north	1.5
dbf	1	north	1.5
dbf	1	north	1.5
dbf	1	north	1.5
dbf	1	north	2
dbf	1	north	2
dbf	1	north	2
dbf	1	north	2
dbf	1	north	2
dbf	1	north	2
dbf	1	north	2
dbf	1	north	2
dbf	1	north	2
dbf	1	north	2
dbf	1	north	2
dbf	1	north	2
dbf	1	north	2
dbf	1	north	2
dbf	1	north	2
dbf	1	north	2
dbf	1	north	2
dbf	1	north	2
dbf	1	north	2
dbf	1	north	2
dbf	1	north	2
dbf	1	north	2
dbf	1	north	2
dbf	1	north	2
dbf	1	north	2
dbf	1	north	2
dbf	1	north	2
dbf	1	north	2
dbf	1	north	2
dbf	1	north	2
dbf	1	north	2
dbf	1	north	2
dbf	1	north	2
dbf	1	north	2
dbf	1	north	2
dbf	1	north	2
dbf	1	north	2
dbf	1	north	2
dbf	1	north	2
dbf	1	north	2
dbf	1	north	2
dbf	1	north	2
dbf	1	north	2
dbf	1	north	2
dbf	1	north	2
dbf	1	north	2
dbf	1	north	2
dbf	1	north	2
dbf	1	north	2
dbf	1	north	2.5
dbf	1	north	2.5
dbf	1	north	2.5
dbf	1	north	2.5
dbf	1	north	2.5
dbf	1	north	2.5
dbf	1	north	2.5
dbf	1	north	2.5
dbf	1	north	2.5
dbf	1	north	2.5
dbf	1	north	3
dbf	1	north	3
dbf	1	north	3
dbf	1	north	3
dbf	1	north	3
dbf	1	north	3
dbf	1	north	3
dbf	1	north	3
dbf	1	north	3
dbf	1	north	3
dbf	1	north	3
dbf	1	north	3
dbf	1	north	3
dbf	1	north	3
dbf	1	north	3
dbf	1	north	3
dbf	1	north	3
dbf	1	north	3
dbf	2	north	1.5
dbf	2	north	1.5
dbf	2	north	2
dbf	2	north	2
dbf	2	north	2
dbf	2	north	2
dbf	2	north	2
dbf	2	north	2
dbf	2	north	2
dbf	2	north	2
dbf	2	north	2
dbf	2	north	2
dbf	2	north	2
dbf	2	north	2
dbf	2	north	2
dbf	2	north	2
dbf	2	north	2
dbf	2	north	2
dbf	2	north	2
dbf	2	north	2
dbf	2	north	2
dbf	2	north	2
dbf	2	north	2.5
dbf	2	north	2.5
dbf	2	north	2.5
dbf	2	north	2.5
dbf	2	north	2.5
dbf	2	north	2.5
dbf	2	north	2.5
dbf	2	north	2.5
dbf	2	north	2.5
dbf	2	north	2.5
dbf	2	north	2.5
dbf	2	north	2.5
dbf	2	north	2.5
dbf	2	north	2.5
dbf	2	north	2.5
dbf	2	north	2.5
dbf	2	north	2.5
dbf	2	north	2.5
dbf	2	north	2.5
dbf	2	north	2.5
dbf	2	north	3
dbf	2	north	3
dbf	2	north	3
dbf	2	north	3
dbf	2	north	3
dbf	2	north	3
dbf	2	north	3
dbf	2	north	3
dbf	2	north	3
dbf	2	north	3
dbf	2	north	3
dbf	2	north	3
dbf	2	north	3
dbf	2	north	3
dbf	2	north	3
dbf	3	north	1.5
dbf	3	north	1.5
dbf	3	north	1.5
dbf	3	north	1.5
dbf	3	north	1.5
dbf	3	north	1.5
dbf	3	north	2
dbf	3	north	2
dbf	3	north	2
dbf	3	north	2
dbf	3	north	2
dbf	3	north	2
dbf	3	north	2
dbf	3	north	2
dbf	3	north	2
dbf	3	north	2
dbf	3	north	2
dbf	3	north	2
dbf	3	north	2
dbf	3	north	2.5
dbf	3	north	2.5
dbf	3	north	2.5
dbf	3	north	2.5
dbf	3	north	2.5
dbf	3	north	2.5
dbf	3	north	2.5
dbf	3	north	2.5
dbf	3	north	2.5
dbf	3	north	3
dbf	3	north	3
dbf	3	north	3
dbf	3	north	3
dbf	1	south	0
dbf	1	south	0.5
dbf	1	south	1
dbf	1	south	1
dbf	1	south	1
dbf	1	south	1
dbf	1	south	1
dbf	1	south	1
dbf	1	south	1
dbf	1	south	1
dbf	1	south	1
dbf	1	south	1
dbf	1	south	1
dbf	1	south	1
dbf	1	south	1
dbf	1	south	1
dbf	1	south	1.5
dbf	1	south	1.5
dbf	1	south	1.5
dbf	1	south	1.5
dbf	1	south	1.5
dbf	1	south	1.5
dbf	1	south	1.5
dbf	1	south	1.5
dbf	1	south	1.5
dbf	1	south	1.5
dbf	1	south	1.5
dbf	1	south	1.5
dbf	1	south	1.5
dbf	1	south	1.5
dbf	1	south	1.5
dbf	1	south	1.5
dbf	1	south	1.5
dbf	1	south	1.5
dbf	1	south	1.5
dbf	1	south	1.5
dbf	1	south	2
dbf	1	south	2
dbf	1	south	2
dbf	1	south	2
dbf	1	south	2
dbf	1	south	2
dbf	1	south	2
dbf	1	south	2
dbf	1	south	2
dbf	1	south	2
dbf	1	south	2
dbf	1	south	2
dbf	1	south	2
dbf	1	south	2
dbf	1	south	2
dbf	1	south	2
dbf	1	south	2
dbf	1	south	2
dbf	1	south	2
dbf	1	south	2
dbf	1	south	2
dbf	1	south	2
dbf	1	south	2
dbf	1	south	2
dbf	1	south	2
dbf	1	south	2
dbf	1	south	2
dbf	1	south	2
dbf	1	south	2
dbf	1	south	2
dbf	1	south	2
dbf	1	south	2
dbf	1	south	2
dbf	1	south	2
dbf	1	south	2
dbf	1	south	2
dbf	1	south	2
dbf	1	south	2
dbf	1	south	2
dbf	1	south	2
dbf	1	south	2
dbf	1	south	2
dbf	1	south	2
dbf	1	south	2
dbf	1	south	2
dbf	1	south	2
dbf	1	south	2
dbf	1	south	2
dbf	1	south	2
dbf	1	south	2
dbf	1	south	2
dbf	1	south	2
dbf	1	south	2
dbf	1	south	2
dbf	1	south	2
dbf	1	south	2
dbf	1	south	2
dbf	1	south	2
dbf	1	south	2
dbf	1	south	2
dbf	1	south	2
dbf	1	south	2
dbf	1	south	2
dbf	1	south	2
dbf	1	south	2
dbf	1	south	2.1
dbf	1	south	2.5
dbf	1	south	2.5
dbf	1	south	2.5
dbf	1	south	2.5
dbf	1	south	2.5
dbf	1	south	2.5
dbf	1	south	2.5
dbf	1	south	2.5
dbf	1	south	2.5
dbf	1	south	2.5
dbf	1	south	2.5
dbf	1	south	2.5
dbf	1	south	2.5
dbf	1	south	2.5
dbf	1	south	2.5
dbf	1	south	3
dbf	1	south	3
dbf	1	south	3
dbf	1	south	3
dbf	1	south	3
dbf	1	south	3
dbf	1	south	3
dbf	1	south	3
dbf	1	south	3
dbf	1	south	3
dbf	1	south	3
dbf	1	south	3
dbf	1	south	3
dbf	1	south	3
dbf	1	south	3
dbf	1	south	3
dbf	2	south	1
dbf	2	south	1
dbf	2	south	1
dbf	2	south	1
dbf	2	south	1
dbf	2	south	1
dbf	2	south	1.5
dbf	2	south	1.5
dbf	2	south	1.5
dbf	2	south	1.5
dbf	2	south	1.5
dbf	2	south	2
dbf	2	south	2
dbf	2	south	2
dbf	2	south	2
dbf	2	south	2
dbf	2	south	2
dbf	2	south	2
dbf	2	south	2
dbf	2	south	2
dbf	2	south	2
dbf	2	south	2
dbf	2	south	2
dbf	2	south	2
dbf	2	south	2
dbf	2	south	2
dbf	2	south	2
dbf	2	south	2
dbf	2	south	2
dbf	2	south	2
dbf	2	south	2
dbf	2	south	2
dbf	2	south	2
dbf	2	south	2
dbf	2	south	2
dbf	2	south	2
dbf	2	south	2
dbf	2	south	2
dbf	2	south	2
dbf	2	south	2
dbf	2	south	2
dbf	2	south	2
dbf	2	south	2
dbf	2	south	2.5
dbf	2	south	2.5
dbf	2	south	2.5
dbf	2	south	2.5
dbf	2	south	2.5
dbf	2	south	2.5
dbf	2	south	2.5
dbf	2	south	2.5
dbf	2	south	2.5
dbf	2	south	2.5
dbf	2	south	2.5
dbf	2	south	2.5
dbf	2	south	2.5
dbf	2	south	2.5
dbf	2	south	2.5
dbf	2	south	2.5
dbf	2	south	2.5
dbf	2	south	2.5
dbf	2	south	2.5
dbf	2	south	2.5
dbf	2	south	2.5
dbf	2	south	2.5
dbf	2	south	2.5
dbf	2	south	2.5
dbf	2	south	2.5
dbf	2	south	2.5
dbf	2	south	2.5
dbf	2	south	2.5
dbf	2	south	2.5
dbf	2	south	2.5
dbf	2	south	2.5
dbf	2	south	2.5
dbf	2	south	2.5
dbf	2	south	2.5
dbf	2	south	3
dbf	2	south	3
dbf	2	south	3
dbf	2	south	3
dbf	2	south	3
dbf	2	south	3
dbf	2	south	3
dbf	2	south	3
dbf	2	south	3
dbf	2	south	3
dbf	2	south	3
dbf	2	south	3
dbf	2	south	3
dbf	2	south	3
dbf	2	south	3
dbf	2	south	3
dbf	2	south	3
dbf	2	south	3
dbf	2	south	3
dbf	2	south	3
dbf	2	south	3
dbf	2	south	3
dbf	2	south	3
dbf	2	south	3
dbf	2	south	3
dbf	2	south	3
dbf	3	south	1.5
dbf	3	south	1.5
dbf	3	south	1.5
dbf	3	south	1.5
dbf	3	south	1.5
dbf	3	south	1.5
dbf	3	south	1.5
dbf	3	south	1.5
dbf	3	south	1.5
dbf	3	south	1.5
dbf	3	south	1.5
dbf	3	south	1.5
dbf	3	south	1.5
dbf	3	south	1.5
dbf	3	south	1.5
dbf	3	south	1.5
dbf	3	south	1.5
dbf	3	south	1.5
dbf	3	south	1.5
dbf	3	south	2
dbf	3	south	2
dbf	3	south	2
dbf	3	south	2
dbf	3	south	2
dbf	3	south	2
dbf	3	south	2
dbf	3	south	2
dbf	3	south	2
dbf	3	south	2
dbf	3	south	2
dbf	3	south	2
dbf	3	south	2
dbf	3	south	2
dbf	3	south	2
dbf	3	south	2
dbf	3	south	2
dbf	3	south	2
dbf	3	south	2
dbf	3	south	2
dbf	3	south	2
dbf	3	south	2
dbf	3	south	2
dbf	3	south	2
dbf	3	south	2
dbf	3	south	2
dbf	3	south	2
dbf	3	south	2
dbf	3	south	2
dbf	3	south	2
dbf	3	south	2
dbf	3	south	2
dbf	3	south	2
dbf	3	south	2
dbf	3	south	2
dbf	3	south	2
dbf	3	south	2
dbf	3	south	2
dbf	3	south	2
dbf	3	south	2
dbf	3	south	2
dbf	3	south	2
dbf	3	south	2
dbf	3	south	2
dbf	3	south	2.5
dbf	3	south	2.5
dbf	3	south	2.5
dbf	3	south	2.5
dbf	3	south	2.5
dbf	3	south	2.5
dbf	3	south	2.5
dbf	3	south	2.5
dbf	3	south	2.5
dbf	3	south	2.5
dbf	3	south	2.5
dbf	3	south	2.5
dbf	3	south	2.5
dbf	3	south	2.5
dbf	3	south	2.5
dbf	3	south	2.5
dbf	3	south	2.5
dbf	3	south	2.5
dbf	3	south	2.5
dbf	3	south	2.5
dbf	3	south	2.5
dbf	3	south	2.5
dbf	3	south	2.5
dbf	3	south	2.5
dbf	3	south	2.5
dbf	3	south	2.5
dbf	3	south	2.5
dbf	3	south	2.5
dbf	3	south	2.5
dbf	3	south	2.5
dbf	3	south	2.5
dbf	3	south	2.5
dbf	3	south	2.5
dbf	3	south	2.5
dbf	3	south	2.5
dbf	3	south	2.5
dbf	3	south	2.5
dbf	3	south	2.5
dbf	3	south	2.5
dbf	3	south	2.5
dbf	3	south	2.5
dbf	3	south	3
dbf	3	south	3
dbf	3	south	3
dbf	3	south	3
dbf	3	south	3
dbf	3	south	3
dbf	3	south	3
dbf	3	south	3
dbf	3	south	3
dbf	3	south	3
dbf	3	south	3
dbf	3	south	3
dbf	3	south	3
dbf	3	south	3
dbf	3	south	3
dbf	3	south	3
dbf	3	south	3
dbf	3	south	3
dbf	3	south	3
dbf	3	south	3
dbf	3	south	3
dbf	3	south	3
dbf	3	south	3
dbf	3	south	3
dbf	3	south	3
dbf	3	south	3
dbf	3	south	3
dbf	3	south	3
dbf	3	south	3
dbf	3	south	3
dbf	3	south	3
dbf	3	south	3
dbf	3	south	3
dbf	3	south	3
dbf	3	south	3
dbf	3	south	3
dbf	3	south	3
dbf	3	south	3
dbf	3	south	3
dbf	3	south	3
dbf	3	south	3
dbf	3	south	3
dbf	3	south	3
dbf	3	south	3
dbf	3	south	3
dbf	3	south	3
dbf	3	south	3
dbf	3	south	3
dbf	3	south	3
dbf	3	south	3
dbf	3	south	3
dbf	3	south	3
dbf	3	south	3
dbf	3	south	3
dbf	3	south	3
dbf	3	south	3
dbf	3	south	3
dbf	3	south	3
dbf	3	south	3
dbf	3	south	3
dbf	3	south	3
gf	1	north	1
gf	1	north	1
gf	1	north	1
gf	1	north	1
gf	1	north	1
gf	1	north	1.5
gf	1	north	1.5
gf	1	north	1.5
gf	1	north	1.5
gf	1	north	1.5
gf	1	north	2
gf	1	north	2
gf	1	north	2
gf	1	north	2
gf	1	north	2
gf	1	north	2
gf	1	north	2
gf	1	north	2
gf	1	north	2
gf	1	north	2
gf	1	north	2
gf	1	north	2
gf	1	north	2
gf	1	north	2
gf	1	north	2.5
gf	1	north	3
gf	1	north	3
gf	1	north	3
gf	1	north	3
gf	1	north	3
gf	2	north	1
gf	2	north	1
gf	2	north	1
gf	2	north	1
gf	2	north	1
gf	2	north	1
gf	2	north	1.5
gf	2	north	1.5
gf	2	north	1.5
gf	2	north	1.5
gf	2	north	1.5
gf	2	north	1.5
gf	2	north	1.5
gf	2	north	1.5
gf	2	north	1.5
gf	2	north	1.5
gf	2	north	1.5
gf	2	north	1.5
gf	2	north	1.5
gf	2	north	1.5
gf	2	north	1.5
gf	2	north	1.5
gf	2	north	1.5
gf	2	north	1.5
gf	2	north	1.5
gf	2	north	2
gf	2	north	2
gf	2	north	2
gf	2	north	2
gf	2	north	2
gf	2	north	2
gf	2	north	2
gf	2	north	2
gf	2	north	2
gf	2	north	2
gf	2	north	2
gf	2	north	2
gf	2	north	2
gf	2	north	2
gf	2	north	2
gf	2	north	2
gf	2	north	2
gf	2	north	2
gf	2	north	2
gf	2	north	2
gf	2	north	2
gf	2	north	2
gf	2	north	2
gf	2	north	2
gf	2	north	2
gf	2	north	2
gf	2	north	2
gf	2	north	2
gf	2	north	2
gf	2	north	2
gf	2	north	2
gf	2	north	2.5
gf	2	north	2.5
gf	2	north	2.5
gf	2	north	2.5
gf	2	north	2.5
gf	2	north	2.5
gf	2	north	2.5
gf	2	north	2.5
gf	2	north	2.5
gf	2	north	2.5
gf	2	north	2.5
gf	2	north	2.5
gf	2	north	2.5
gf	2	north	2.5
gf	2	north	2.5
gf	2	north	2.5
gf	2	north	2.5
gf	2	north	3
gf	2	north	3
gf	2	north	3
gf	2	north	3
gf	3	north	1
gf	3	north	1
gf	3	north	1
gf	3	north	1
gf	3	north	1
gf	3	north	1
gf	3	north	1
gf	3	north	1.5
gf	3	north	1.5
gf	3	north	1.5
gf	3	north	1.5
gf	3	north	1.5
gf	3	north	1.5
gf	3	north	1.5
gf	3	north	1.5
gf	3	north	1.5
gf	3	north	1.5
gf	3	north	1.5
gf	3	north	2
gf	3	north	2
gf	3	north	2.5
gf	3	north	2.5
gf	3	north	3
gf	1	south	0
gf	1	south	0
gf	1	south	0.5
gf	1	south	0.5
gf	1	south	0.5
gf	1	south	1
gf	1	south	1
gf	1	south	1
gf	1	south	1
gf	1	south	1
gf	1	south	1
gf	1	south	1
gf	1	south	1
gf	1	south	1
gf	1	south	1
gf	1	south	1
gf	1	south	1
gf	1	south	1
gf	1	south	1
gf	1	south	1
gf	1	south	1
gf	1	south	1
gf	1	south	1
gf	1	south	1
gf	1	south	1
gf	1	south	1
gf	1	south	1
gf	1	south	1
gf	1	south	1
gf	1	south	1
gf	1	south	1
gf	1	south	1
gf	1	south	1
gf	1	south	1.5
gf	1	south	1.5
gf	1	south	1.5
gf	1	south	1.5
gf	1	south	1.5
gf	1	south	1.5
gf	1	south	1.5
gf	1	south	1.5
gf	1	south	1.5
gf	1	south	1.5
gf	1	south	1.5
gf	1	south	1.5
gf	1	south	1.5
gf	1	south	1.5
gf	1	south	1.5
gf	1	south	1.5
gf	1	south	1.5
gf	1	south	1.5
gf	1	south	1.5
gf	1	south	1.5
gf	1	south	1.5
gf	1	south	1.5
gf	1	south	1.5
gf	1	south	1.5
gf	1	south	1.5
gf	1	south	1.5
gf	1	south	1.5
gf	1	south	1.5
gf	1	south	2
gf	1	south	2
gf	1	south	2
gf	1	south	2
gf	1	south	2
gf	1	south	2
gf	1	south	2
gf	1	south	2
gf	1	south	2
gf	1	south	2
gf	1	south	2
gf	1	south	2
gf	1	south	2
gf	1	south	2
gf	1	south	2
gf	1	south	2
gf	1	south	2
gf	1	south	2
gf	1	south	2
gf	1	south	2
gf	1	south	2
gf	1	south	2
gf	1	south	2
gf	1	south	2
gf	1	south	2
gf	1	south	2
gf	1	south	2
gf	1	south	2
gf	1	south	2
gf	1	south	2
gf	1	south	2
gf	1	south	2
gf	1	south	2
gf	1	south	2
gf	1	south	2
gf	1	south	2
gf	1	south	2
gf	1	south	2
gf	1	south	2
gf	1	south	2
gf	1	south	2
gf	1	south	2
gf	1	south	2
gf	1	south	2
gf	1	south	2
gf	1	south	2
gf	1	south	2
gf	1	south	2
gf	1	south	2
gf	1	south	2
gf	1	south	2
gf	1	south	2
gf	1	south	2
gf	1	south	2
gf	1	south	2
gf	1	south	2
gf	1	south	2
gf	1	south	2
gf	1	south	2
gf	1	south	2
gf	1	south	2
gf	1	south	2.5
gf	1	south	2.5
gf	1	south	2.5
gf	1	south	2.5
gf	1	south	2.5
gf	1	south	2.5
gf	1	south	2.5
gf	1	south	2.5
gf	1	south	2.5
gf	1	south	2.5
gf	1	south	2.5
gf	1	south	2.5
gf	1	south	3
gf	1	south	3
gf	1	south	3
gf	1	south	3
gf	1	south	3
gf	1	south	3
gf	1	south	3
gf	1	south	3
gf	1	south	3
gf	1	south	3
gf	1	south	3
gf	1	south	3
gf	1	south	3
gf	2	south	0
gf	2	south	1
gf	2	south	1
gf	2	south	1
gf	2	south	1
gf	2	south	1
gf	2	south	1
gf	2	south	1
gf	2	south	1
gf	2	south	1
gf	2	south	1
gf	2	south	1
gf	2	south	1
gf	2	south	1
gf	2	south	1
gf	2	south	1
gf	2	south	1
gf	2	south	1
gf	2	south	1
gf	2	south	1
gf	2	south	1
gf	2	south	1
gf	2	south	1
gf	2	south	1
gf	2	south	1
gf	2	south	1
gf	2	south	1
gf	2	south	1
gf	2	south	1
gf	2	south	1
gf	2	south	1
gf	2	south	1
gf	2	south	1
gf	2	south	1
gf	2	south	1
gf	2	south	1
gf	2	south	1
gf	2	south	1
gf	2	south	1
gf	2	south	1
gf	2	south	1
gf	2	south	1
gf	2	south	1
gf	2	south	1
gf	2	south	1
gf	2	south	1
gf	2	south	1
gf	2	south	1
gf	2	south	1
gf	2	south	1
gf	2	south	1
gf	2	south	1
gf	2	south	1
gf	2	south	1
gf	2	south	1
gf	2	south	1
gf	2	south	1
gf	2	south	1
gf	2	south	1
gf	2	south	1
gf	2	south	1
gf	2	south	1.5
gf	2	south	1.5
gf	2	south	1.5
gf	2	south	1.5
gf	2	south	1.5
gf	2	south	1.5
gf	2	south	1.5
gf	2	south	1.5
gf	2	south	1.5
gf	2	south	1.5
gf	2	south	1.5
gf	2	south	1.5
gf	2	south	1.5
gf	2	south	1.5
gf	2	south	1.5
gf	2	south	1.5
gf	2	south	1.5
gf	2	south	1.5
gf	2	south	1.5
gf	2	south	1.5
gf	2	south	1.5
gf	2	south	1.5
gf	2	south	1.5
gf	2	south	1.5
gf	2	south	1.5
gf	2	south	1.5
gf	2	south	1.5
gf	2	south	1.5
gf	2	south	1.5
gf	2	south	1.5
gf	2	south	1.5
gf	2	south	1.5
gf	2	south	1.5
gf	2	south	1.5
gf	2	south	1.5
gf	2	south	1.5
gf	2	south	2
gf	2	south	2
gf	2	south	2
gf	2	south	2
gf	2	south	2
gf	2	south	2
gf	2	south	2
gf	2	south	2
gf	2	south	2
gf	2	south	2
gf	2	south	2
gf	2	south	2
gf	2	south	2
gf	2	south	2
gf	2	south	2
gf	2	south	2
gf	2	south	2
gf	2	south	2
gf	2	south	2
gf	2	south	2
gf	2	south	2
gf	2	south	2
gf	2	south	2
gf	2	south	2
gf	2	south	2
gf	2	south	2
gf	2	south	2
gf	2	south	2
gf	2	south	2
gf	2	south	2
gf	2	south	2
gf	2	south	2
gf	2	south	2
gf	2	south	2
gf	2	south	2
gf	2	south	2
gf	2	south	2
gf	2	south	2
gf	2	south	2
gf	2	south	2
gf	2	south	2
gf	2	south	2
gf	2	south	2
gf	2	south	2
gf	2	south	2
gf	2	south	2
gf	2	south	2
gf	2	south	2
gf	2	south	2
gf	2	south	2
gf	2	south	2
gf	2	south	2
gf	2	south	2
gf	2	south	2
gf	2	south	2
gf	2	south	2
gf	2	south	2
gf	2	south	2
gf	2	south	2
gf	2	south	2
gf	2	south	2
gf	2	south	2
gf	2	south	2
gf	2	south	2
gf	2	south	2
gf	2	south	2
gf	2	south	2
gf	2	south	2
gf	2	south	2
gf	2	south	2
gf	2	south	2
gf	2	south	2
gf	2	south	2
gf	2	south	2
gf	2	south	2
gf	2	south	2
gf	2	south	2
gf	2	south	2
gf	2	south	2
gf	2	south	2
gf	2	south	2
gf	2	south	2.5
gf	2	south	2.5
gf	2	south	2.5
gf	2	south	2.5
gf	2	south	2.5
gf	2	south	2.5
gf	2	south	2.5
gf	2	south	2.5
gf	2	south	3
gf	2	south	3
gf	2	south	3
gf	2	south	3
gf	2	south	3
gf	2	south	3
gf	2	south	3
gf	2	south	3
gf	2	south	3
gf	2	south	3
gf	2	south	3
gf	2	south	3
gf	2	south	3
gf	2	south	3
gf	2	south	3
gf	3	south	0.5
gf	3	south	1
gf	3	south	1
gf	3	south	1
gf	3	south	1
gf	3	south	1
gf	3	south	1
gf	3	south	1
gf	3	south	1
gf	3	south	1
gf	3	south	1
gf	3	south	1
gf	3	south	1
gf	3	south	1
gf	3	south	1
gf	3	south	1
gf	3	south	1
gf	3	south	1
gf	3	south	1
gf	3	south	1
gf	3	south	1
gf	3	south	1
gf	3	south	1
gf	3	south	1
gf	3	south	1
gf	3	south	1
gf	3	south	1
gf	3	south	1
gf	3	south	1
gf	3	south	1
gf	3	south	1
gf	3	south	1
gf	3	south	1
gf	3	south	1
gf	3	south	1
gf	3	south	1
gf	3	south	1
gf	3	south	1
gf	3	south	1
gf	3	south	1
gf	3	south	1
gf	3	south	1
gf	3	south	1.5
gf	3	south	1.5
gf	3	south	1.5
gf	3	south	1.5
gf	3	south	1.5
gf	3	south	1.5
gf	3	south	1.5
gf	3	south	1.5
gf	3	south	1.5
gf	3	south	1.5
gf	3	south	1.5
gf	3	south	1.5
gf	3	south	1.5
gf	3	south	1.5
gf	3	south	1.5
gf	3	south	1.5
gf	3	south	1.5
gf	3	south	1.5
gf	3	south	1.5
gf	3	south	1.5
gf	3	south	1.5
gf	3	south	1.5
gf	3	south	1.5
gf	3	south	1.5
gf	3	south	1.5
gf	3	south	1.5
gf	3	south	1.5
gf	3	south	1.5
gf	3	south	1.5
gf	3	south	1.5
gf	3	south	1.5
gf	3	south	1.5
gf	3	south	1.5
gf	3	south	1.5
gf	3	south	1.5
gf	3	south	1.5
gf	3	south	1.5
gf	3	south	1.5
gf	3	south	1.5
gf	3	south	1.5
gf	3	south	1.5
gf	3	south	1.5
gf	3	south	1.5
gf	3	south	1.5
gf	3	south	1.5
gf	3	south	1.5
gf	3	south	1.5
gf	3	south	1.5
gf	3	south	1.5
gf	3	south	1.5
gf	3	south	1.5
gf	3	south	1.5
gf	3	south	1.5
gf	3	south	1.5
gf	3	south	1.5
gf	3	south	1.5
gf	3	south	1.5
gf	3	south	1.5
gf	3	south	1.5
gf	3	south	1.5
gf	3	south	1.5
gf	3	south	1.5
gf	3	south	1.5
gf	3	south	1.5
gf	3	south	2
gf	3	south	2
gf	3	south	2
gf	3	south	2
gf	3	south	2
gf	3	south	2
gf	3	south	2
gf	3	south	2
gf	3	south	2
gf	3	south	2
gf	3	south	2
gf	3	south	2
gf	3	south	2
gf	3	south	2
gf	3	south	2
gf	3	south	2
gf	3	south	2
gf	3	south	2
gf	3	south	2
gf	3	south	2
gf	3	south	2
gf	3	south	2
gf	3	south	2
gf	3	south	2
gf	3	south	2
gf	3	south	2
gf	3	south	2
gf	3	south	2
gf	3	south	2
gf	3	south	2
gf	3	south	2
gf	3	south	2
gf	3	south	2
gf	3	south	2
gf	3	south	2
gf	3	south	2
gf	3	south	2
gf	3	south	2
gf	3	south	2
gf	3	south	2
gf	3	south	2
gf	3	south	2
gf	3	south	2
gf	3	south	2
gf	3	south	2
gf	3	south	2
gf	3	south	2
gf	3	south	2
gf	3	south	2
gf	3	south	2
gf	3	south	2
gf	3	south	2
gf	3	south	2
gf	3	south	2
gf	3	south	2
gf	3	south	2
gf	3	south	2
gf	3	south	2.5
gf	3	south	2.5
gf	3	south	2.5
gf	3	south	2.5
gf	3	south	2.5
gf	3	south	2.5
gf	3	south	2.5
gf	3	south	2.5
gf	3	south	2.5
gf	3	south	2.5
gf	3	south	2.5
gf	3	south	2.5
gf	3	south	2.5
gf	3	south	2.5
gf	3	south	2.5
gf	3	south	2.5
gf	3	south	2.5
gf	3	south	2.5
gf	3	south	2.5
gf	3	south	2.5
gf	3	south	2.5
gf	3	south	2.5
gf	3	south	2.5
gf	3	south	2.5
gf	3	south	3
ltf	1	north	1
ltf	1	north	1
ltf	1	north	1
ltf	1	north	1
ltf	1	north	1
ltf	1	north	1
ltf	1	north	1
ltf	1	north	1
ltf	1	north	1
ltf	1	north	1
ltf	1	north	1
ltf	1	north	1.5
ltf	1	north	1.5
ltf	1	north	1.5
ltf	1	north	1.5
ltf	1	north	1.5
ltf	1	north	1.5
ltf	1	north	1.5
ltf	1	north	1.5
ltf	1	north	1.5
ltf	1	north	1.5
ltf	1	north	1.5
ltf	1	north	1.5
ltf	1	north	1.5
ltf	1	north	1.5
ltf	1	north	1.5
ltf	1	north	1.5
ltf	1	north	1.5
ltf	1	north	1.5
ltf	1	north	1.5
ltf	1	north	1.5
ltf	1	north	1.5
ltf	1	north	1.5
ltf	1	north	1.5
ltf	1	north	1.5
ltf	1	north	1.5
ltf	1	north	1.5
ltf	1	north	1.5
ltf	1	north	1.5
ltf	1	north	1.5
ltf	1	north	1.5
ltf	1	north	1.5
ltf	1	north	1.5
ltf	1	north	1.5
ltf	1	north	1.5
ltf	1	north	1.5
ltf	1	north	1.5
ltf	1	north	1.5
ltf	1	north	1.5
ltf	1	north	1.5
ltf	1	north	1.5
ltf	1	north	1.5
ltf	1	north	1.5
ltf	1	north	1.5
ltf	1	north	1.5
ltf	1	north	1.5
ltf	1	north	2
ltf	1	north	2
ltf	1	north	2
ltf	1	north	2
ltf	1	north	2
ltf	1	north	2
ltf	1	north	2
ltf	1	north	2
ltf	1	north	2
ltf	1	north	2
ltf	1	north	2
ltf	1	north	2
ltf	1	north	2
ltf	1	north	2
ltf	1	north	2
ltf	1	north	2
ltf	1	north	2
ltf	1	north	2
ltf	1	north	2
ltf	1	north	2
ltf	1	north	2
ltf	1	north	2
ltf	1	north	2
ltf	1	north	2
ltf	1	north	2
ltf	1	north	2
ltf	1	north	2
ltf	1	north	2
ltf	1	north	2
ltf	1	north	2
ltf	1	north	2
ltf	1	north	2
ltf	1	north	2
ltf	1	north	2
ltf	1	north	2
ltf	1	north	2
ltf	1	north	2
ltf	1	north	2
ltf	1	north	2
ltf	1	north	2
ltf	1	north	2
ltf	1	north	2
ltf	1	north	2
ltf	1	north	2
ltf	1	north	2
ltf	1	north	2
ltf	1	north	2
ltf	1	north	2
ltf	1	north	2
ltf	1	north	2
ltf	1	north	2
ltf	1	north	2
ltf	1	north	2
ltf	1	north	2
ltf	1	north	2
ltf	1	north	2
ltf	1	north	2
ltf	1	north	2
ltf	1	north	2
ltf	1	north	2
ltf	1	north	2
ltf	1	north	2
ltf	1	north	2
ltf	1	north	2
ltf	1	north	2
ltf	1	north	2
ltf	1	north	2
ltf	1	north	2
ltf	1	north	2
ltf	1	north	2
ltf	1	north	2
ltf	1	north	2
ltf	1	north	2
ltf	1	north	2
ltf	1	north	2
ltf	1	north	2
ltf	1	north	2.5
ltf	1	north	2.5
ltf	1	north	2.5
ltf	1	north	2.5
ltf	1	north	2.5
ltf	1	north	2.5
ltf	1	north	2.5
ltf	1	north	2.5
ltf	1	north	2.5
ltf	1	north	2.5
ltf	1	north	2.5
ltf	1	north	2.5
ltf	1	north	2.5
ltf	1	north	2.5
ltf	1	north	2.5
ltf	1	north	2.5
ltf	1	north	2.5
ltf	1	north	2.5
ltf	1	north	3
ltf	1	north	3
ltf	1	north	3
ltf	1	north	3
ltf	1	north	3
ltf	1	north	3
ltf	1	north	3
ltf	1	north	3
ltf	1	north	3
ltf	1	north	3
ltf	1	north	3
ltf	1	north	3
ltf	1	north	3
ltf	1	north	3
ltf	1	north	3
ltf	1	north	3
ltf	2	north	1
ltf	2	north	1
ltf	2	north	1
ltf	2	north	1.5
ltf	2	north	1.5
ltf	2	north	1.5
ltf	2	north	1.5
ltf	2	north	1.5
ltf	2	north	1.5
ltf	2	north	1.5
ltf	2	north	1.5
ltf	2	north	1.5
ltf	2	north	1.5
ltf	2	north	1.5
ltf	2	north	1.5
ltf	2	north	1.5
ltf	2	north	1.5
ltf	2	north	1.5
ltf	2	north	1.5
ltf	2	north	1.5
ltf	2	north	1.5
ltf	2	north	1.5
ltf	2	north	1.5
ltf	2	north	1.5
ltf	2	north	1.5
ltf	2	north	1.5
ltf	2	north	1.5
ltf	2	north	1.5
ltf	2	north	1.5
ltf	2	north	1.5
ltf	2	north	1.5
ltf	2	north	2
ltf	2	north	2
ltf	2	north	2
ltf	2	north	2
ltf	2	north	2
ltf	2	north	2
ltf	2	north	2
ltf	2	north	2
ltf	2	north	2
ltf	2	north	2
ltf	2	north	2
ltf	2	north	2
ltf	2	north	2
ltf	2	north	2
ltf	2	north	2
ltf	2	north	2
ltf	2	north	2
ltf	2	north	2
ltf	2	north	2
ltf	2	north	2
ltf	2	north	2
ltf	2	north	2
ltf	2	north	2
ltf	2	north	2
ltf	2	north	2
ltf	2	north	2
ltf	2	north	2
ltf	2	north	2
ltf	2	north	2
ltf	2	north	2
ltf	2	north	2
ltf	2	north	2
ltf	2	north	2
ltf	2	north	2
ltf	2	north	2
ltf	2	north	2
ltf	2	north	2
ltf	2	north	2
ltf	2	north	2.5
ltf	2	north	2.5
ltf	2	north	2.5
ltf	2	north	2.5
ltf	2	north	2.5
ltf	2	north	2.5
ltf	2	north	2.5
ltf	2	north	2.5
ltf	2	north	2.5
ltf	2	north	2.5
ltf	2	north	2.5
ltf	2	north	2.5
ltf	2	north	2.5
ltf	2	north	2.5
ltf	2	north	2.5
ltf	2	north	2.5
ltf	2	north	2.5
ltf	2	north	2.5
ltf	2	north	2.5
ltf	2	north	2.5
ltf	2	north	2.5
ltf	2	north	2.5
ltf	2	north	2.5
ltf	2	north	2.5
ltf	2	north	2.5
ltf	2	north	2.5
ltf	2	north	2.5
ltf	2	north	2.5
ltf	2	north	2.5
ltf	2	north	2.5
ltf	2	north	2.5
ltf	2	north	3
ltf	2	north	3
ltf	2	north	3
ltf	2	north	3
ltf	2	north	3
ltf	2	north	3
ltf	2	north	3
ltf	2	north	3
ltf	2	north	3
ltf	2	north	3
ltf	2	north	3
ltf	2	north	3
ltf	2	north	3
ltf	3	north	1
ltf	3	north	1
ltf	3	north	1
ltf	3	north	1
ltf	3	north	1
ltf	3	north	1
ltf	3	north	1
ltf	3	north	1
ltf	3	north	1
ltf	3	north	1
ltf	3	north	1.5
ltf	3	north	1.5
ltf	3	north	1.5
ltf	3	north	1.5
ltf	3	north	1.5
ltf	3	north	1.5
ltf	3	north	1.5
ltf	3	north	1.5
ltf	3	north	1.5
ltf	3	north	1.5
ltf	3	north	1.5
ltf	3	north	1.5
ltf	3	north	1.5
ltf	3	north	1.5
ltf	3	north	1.5
ltf	3	north	1.5
ltf	3	north	1.5
ltf	3	north	1.5
ltf	3	north	1.5
ltf	3	north	1.5
ltf	3	north	1.5
ltf	3	north	1.5
ltf	3	north	1.5
ltf	3	north	1.5
ltf	3	north	1.5
ltf	3	north	1.5
ltf	3	north	1.5
ltf	3	north	2
ltf	3	north	2
ltf	3	north	2
ltf	3	north	2
ltf	3	north	2
ltf	3	north	2
ltf	3	north	2
ltf	3	north	2
ltf	3	north	2
ltf	3	north	2
ltf	3	north	2
ltf	3	north	2
ltf	3	north	2
ltf	3	north	2
ltf	3	north	2
ltf	3	north	2
ltf	3	north	2
ltf	3	north	2
ltf	3	north	2
ltf	3	north	2
ltf	3	north	2
ltf	3	north	2.5
ltf	3	north	2.5
ltf	3	north	2.5
ltf	3	north	2.5
ltf	3	north	2.5
ltf	3	north	2.5
ltf	3	north	2.5
ltf	3	north	3
ltf	3	north	3
ltf	3	north	3
ltf	3	north	3
ltf	3	north	3
ltf	3	north	3
ltf	3	north	3
ltf	3	north	3
ltf	3	north	3
ltf	3	north	3
ltf	3	north	3
ltf	3	north	3
ltf	3	north	3
ltf	1	south	0
ltf	1	south	1
ltf	1	south	1
ltf	1	south	1
ltf	1	south	1
ltf	1	south	1
ltf	1	south	1
ltf	1	south	1
ltf	1	south	1
ltf	1	south	1
ltf	1	south	1
ltf	1	south	1
ltf	1	south	1
ltf	1	south	1
ltf	1	south	1
ltf	1	south	1
ltf	1	south	1
ltf	1	south	1
ltf	1	south	1
ltf	1	south	1
ltf	1	south	1
ltf	1	south	1
ltf	1	south	1
ltf	1	south	1
ltf	1	south	1
ltf	1	south	1
ltf	1	south	1
ltf	1	south	1
ltf	1	south	1
ltf	1	south	1
ltf	1	south	1.5
ltf	1	south	1.5
ltf	1	south	1.5
ltf	1	south	1.5
ltf	1	south	1.5
ltf	1	south	1.5
ltf	1	south	1.5
ltf	1	south	1.5
ltf	1	south	1.5
ltf	1	south	1.5
ltf	1	south	1.5
ltf	1	south	1.5
ltf	1	south	1.5
ltf	1	south	1.5
ltf	1	south	1.5
ltf	1	south	1.5
ltf	1	south	1.5
ltf	1	south	1.5
ltf	1	south	1.5
ltf	1	south	1.5
ltf	1	south	1.5
ltf	1	south	1.5
ltf	1	south	1.5
ltf	1	south	1.5
ltf	1	south	1.5
ltf	1	south	2
ltf	1	south	2
ltf	1	south	2
ltf	1	south	2
ltf	1	south	2
ltf	1	south	2
ltf	1	south	2
ltf	1	south	2
ltf	1	south	2
ltf	1	south	2
ltf	1	south	2
ltf	1	south	2
ltf	1	south	2
ltf	1	south	2
ltf	1	south	2
ltf	1	south	2
ltf	1	south	2
ltf	1	south	2
ltf	1	south	2
ltf	1	south	2
ltf	1	south	2
ltf	1	south	2
ltf	1	south	2
ltf	1	south	2
ltf	1	south	2
ltf	1	south	2
ltf	1	south	2
ltf	1	south	2
ltf	1	south	2
ltf	1	south	2
ltf	1	south	2
ltf	1	south	2
ltf	1	south	2
ltf	1	south	2
ltf	1	south	2
ltf	1	south	2
ltf	1	south	2
ltf	1	south	2
ltf	1	south	2
ltf	1	south	2
ltf	1	south	2
ltf	1	south	2
ltf	1	south	2
ltf	1	south	2
ltf	1	south	2
ltf	1	south	2
ltf	1	south	2
ltf	1	south	2
ltf	1	south	2
ltf	1	south	2
ltf	1	south	2
ltf	1	south	2
ltf	1	south	2
ltf	1	south	2
ltf	1	south	2
ltf	1	south	2
ltf	1	south	2
ltf	1	south	2
ltf	1	south	2
ltf	1	south	2
ltf	1	south	2
ltf	1	south	2
ltf	1	south	2
ltf	1	south	2
ltf	1	south	2
ltf	1	south	2
ltf	1	south	2
ltf	1	south	2
ltf	1	south	2
ltf	1	south	2
ltf	1	south	2
ltf	1	south	2
ltf	1	south	2
ltf	1	south	2
ltf	1	south	2
ltf	1	south	2
ltf	1	south	2
ltf	1	south	2
ltf	1	south	2
ltf	1	south	2
ltf	1	south	2
ltf	1	south	2
ltf	1	south	2
ltf	1	south	2
ltf	1	south	2
ltf	1	south	2
ltf	1	south	2
ltf	1	south	2
ltf	1	south	2
ltf	1	south	2
ltf	1	south	2
ltf	1	south	2
ltf	1	south	2
ltf	1	south	2
ltf	1	south	2
ltf	1	south	2
ltf	1	south	2
ltf	1	south	2
ltf	1	south	2
ltf	1	south	2
ltf	1	south	2
ltf	1	south	2
ltf	1	south	2
ltf	1	south	2
ltf	1	south	2
ltf	1	south	2
ltf	1	south	2
ltf	1	south	2
ltf	1	south	2
ltf	1	south	2
ltf	1	south	2
ltf	1	south	2
ltf	1	south	2
ltf	1	south	2
ltf	1	south	2
ltf	1	south	2
ltf	1	south	2
ltf	1	south	2
ltf	1	south	2
ltf	1	south	2.5
ltf	1	south	2.5
ltf	1	south	2.5
ltf	1	south	2.5
ltf	1	south	2.5
ltf	1	south	2.5
ltf	1	south	2.5
ltf	1	south	2.5
ltf	1	south	2.5
ltf	1	south	2.5
ltf	1	south	2.5
ltf	1	south	3
ltf	1	south	3
ltf	1	south	3
ltf	1	south	3
ltf	1	south	3
ltf	1	south	3
ltf	1	south	3
ltf	1	south	3
ltf	1	south	3
ltf	1	south	3
ltf	1	south	3
ltf	1	south	3
ltf	1	south	3
ltf	1	south	3
ltf	1	south	3
ltf	1	south	3
ltf	1	south	3
ltf	1	south	3
ltf	1	south	3
ltf	1	south	3
ltf	1	south	3
ltf	1	south	3
ltf	1	south	3
ltf	1	south	3
ltf	1	south	3
ltf	1	south	3
ltf	1	south	3
ltf	1	south	3
ltf	1	south	3
ltf	1	south	3
ltf	1	south	3
ltf	1	south	3
ltf	1	south	3
ltf	1	south	3
ltf	1	south	3
ltf	1	south	3
ltf	1	south	3
ltf	1	south	3
ltf	1	south	3
ltf	1	south	3
ltf	1	south	3
ltf	1	south	3
ltf	1	south	3
ltf	1	south	3
ltf	1	south	3
ltf	1	south	3
ltf	1	south	3
ltf	1	south	3
ltf	1	south	3
ltf	1	south	3
ltf	1	south	3
ltf	2	south	1
ltf	2	south	1
ltf	2	south	1
ltf	2	south	1
ltf	2	south	1
ltf	2	south	1
ltf	2	south	1
ltf	2	south	1
ltf	2	south	1
ltf	2	south	1
ltf	2	south	1
ltf	2	south	1
ltf	2	south	1
ltf	2	south	1
ltf	2	south	1
ltf	2	south	1
ltf	2	south	1
ltf	2	south	1
ltf	2	south	1
ltf	2	south	1
ltf	2	south	1
ltf	2	south	1.5
ltf	2	south	1.5
ltf	2	south	1.5
ltf	2	south	1.5
ltf	2	south	1.5
ltf	2	south	1.5
ltf	2	south	1.5
ltf	2	south	1.5
ltf	2	south	1.5
ltf	2	south	1.5
ltf	2	south	1.5
ltf	2	south	1.5
ltf	2	south	1.5
ltf	2	south	1.5
ltf	2	south	1.5
ltf	2	south	1.5
ltf	2	south	1.5
ltf	2	south	1.5
ltf	2	south	1.5
ltf	2	south	1.5
ltf	2	south	1.5
ltf	2	south	1.5
ltf	2	south	1.5
ltf	2	south	1.5
ltf	2	south	1.5
ltf	2	south	1.5
ltf	2	south	2
ltf	2	south	2
ltf	2	south	2
ltf	2	south	2
ltf	2	south	2
ltf	2	south	2
ltf	2	south	2
ltf	2	south	2
ltf	2	south	2
ltf	2	south	2
ltf	2	south	2
ltf	2	south	2
ltf	2	south	2
ltf	2	south	2
ltf	2	south	2
ltf	2	south	2
ltf	2	south	2
ltf	2	south	2
ltf	2	south	2
ltf	2	south	2
ltf	2	south	2
ltf	2	south	2
ltf	2	south	2
ltf	2	south	2
ltf	2	south	2
ltf	2	south	2
ltf	2	south	2
ltf	2	south	2
ltf	2	south	2
ltf	2	south	2
ltf	2	south	2
ltf	2	south	2
ltf	2	south	2
ltf	2	south	2
ltf	2	south	2
ltf	2	south	2
ltf	2	south	2
ltf	2	south	2
ltf	2	south	2
ltf	2	south	2
ltf	2	south	2
ltf	2	south	2
ltf	2	south	2
ltf	2	south	2
ltf	2	south	2
ltf	2	south	2
ltf	2	south	2
ltf	2	south	2
ltf	2	south	2
ltf	2	south	2
ltf	2	south	2
ltf	2	south	2
ltf	2	south	2
ltf	2	south	2
ltf	2	south	2
ltf	2	south	2
ltf	2	south	2
ltf	2	south	2
ltf	2	south	2
ltf	2	south	2
ltf	2	south	2
ltf	2	south	2
ltf	2	south	2
ltf	2	south	2
ltf	2	south	2
ltf	2	south	2
ltf	2	south	2
ltf	2	south	2
ltf	2	south	2
ltf	2	south	2
ltf	2	south	2
ltf	2	south	2
ltf	2	south	2
ltf	2	south	2
ltf	2	south	2
ltf	2	south	2
ltf	2	south	2
ltf	2	south	2
ltf	2	south	2
ltf	2	south	2
ltf	2	south	2
ltf	2	south	2
ltf	2	south	2
ltf	2	south	2
ltf	2	south	2
ltf	2	south	2.5
ltf	2	south	2.5
ltf	2	south	2.5
ltf	2	south	2.5
ltf	2	south	2.5
ltf	2	south	2.5
ltf	2	south	2.5
ltf	2	south	2.5
ltf	2	south	2.5
ltf	2	south	2.5
ltf	2	south	2.5
ltf	2	south	2.5
ltf	2	south	2.5
ltf	2	south	2.5
ltf	2	south	3
ltf	2	south	3
ltf	2	south	3
ltf	2	south	3
[truncated: 180 more rows]

## Sheet: analysis_1-Fat
Species	Season	Zone	pitfat
dbf	1	north	0
dbf	1	north	0
dbf	1	north	0
dbf	1	north	0
dbf	1	north	0
dbf	1	north	0
dbf	1	north	0
dbf	1	north	0
dbf	1	north	0.5
dbf	1	north	0.5
dbf	1	north	0.5
dbf	1	north	0.5
dbf	1	north	0.5
dbf	1	north	0.5
dbf	1	north	1
dbf	1	north	1
dbf	1	north	1
dbf	1	north	1
dbf	1	north	1
dbf	1	north	1
dbf	1	north	1
dbf	1	north	1
dbf	1	north	1
dbf	1	north	1
dbf	1	north	1
dbf	1	north	1
dbf	1	north	1
dbf	1	north	1
dbf	1	north	1
dbf	1	north	1
dbf	1	north	1
dbf	1	north	1
dbf	1	north	1
dbf	1	north	1
dbf	1	north	1
dbf	1	north	1
dbf	1	north	1
dbf	1	north	1
dbf	1	north	1
dbf	1	north	1.5
dbf	1	north	1.5
dbf	1	north	1.5
dbf	1	north	1.5
dbf	1	north	1.5
dbf	1	north	1.5
dbf	1	north	1.5
dbf	1	north	1.5
dbf	1	north	1.5
dbf	1	north	1.5
dbf	1	north	1.5
dbf	1	north	1.5
dbf	1	north	1.5
dbf	1	north	1.5
dbf	1	north	2
dbf	1	north	2
dbf	1	north	2
dbf	1	north	2
dbf	1	north	2
dbf	1	north	2
dbf	1	north	2
dbf	1	north	2
dbf	1	north	2
dbf	1	north	2
dbf	1	north	2
dbf	1	north	2
dbf	1	north	2
dbf	1	north	2
dbf	1	north	2
dbf	1	north	2
dbf	1	north	2
dbf	1	north	2
dbf	1	north	2
dbf	1	north	2
dbf	1	north	2
dbf	1	north	2
dbf	1	north	2
dbf	1	north	2
dbf	1	north	2
dbf	1	north	2
dbf	1	north	2
dbf	1	north	2
dbf	1	north	2
dbf	1	north	2
dbf	1	north	2
dbf	1	north	2
dbf	1	north	2
dbf	1	north	2
dbf	1	north	2
dbf	1	north	2
dbf	1	north	2
dbf	1	north	2.5
dbf	1	north	2.5
dbf	1	north	2.5
dbf	1	north	2.5
dbf	1	north	2.5
dbf	1	north	3
dbf	1	north	3
dbf	1	north	3
dbf	1	north	3
dbf	1	north	3
dbf	2	north	0
dbf	2	north	1
dbf	2	north	1
dbf	2	north	1
dbf	2	north	1.5
dbf	2	north	1.5
dbf	2	north	1.5
dbf	2	north	1.5
dbf	2	north	1.5
dbf	2	north	1.5
dbf	2	north	1.5
dbf	2	north	1.5
dbf	2	north	1.5
dbf	2	north	2
dbf	2	north	2
dbf	2	north	2
dbf	2	north	2
dbf	2	north	2
dbf	2	north	2
dbf	2	north	2
dbf	2	north	2
dbf	2	north	2
dbf	2	north	2
dbf	2	north	2
dbf	2	north	2
dbf	2	north	2
dbf	2	north	2
dbf	2	north	2
dbf	2	north	2
dbf	2	north	2
dbf	2	north	2
dbf	2	north	2
dbf	2	north	2
dbf	2	north	2
dbf	2	north	2
dbf	2	north	2.5
dbf	2	north	2.5
dbf	2	north	2.5
dbf	2	north	2.5
dbf	2	north	2.5
dbf	2	north	2.5
dbf	2	north	2.5
dbf	2	north	2.5
dbf	2	north	2.5
dbf	2	north	2.5
dbf	2	north	2.5
dbf	2	north	2.5
dbf	2	north	2.5
dbf	2	north	3
dbf	2	north	3
dbf	2	north	3
dbf	2	north	3
dbf	2	north	3
dbf	2	north	3
dbf	2	north	3
dbf	2	north	3
dbf	2	north	3
dbf	3	north	1
dbf	3	north	1
dbf	3	north	1
dbf	3	north	1
dbf	3	north	1
dbf	3	north	1
dbf	3	north	1
dbf	3	north	1
dbf	3	north	1
dbf	3	north	1.5
dbf	3	north	1.5
dbf	3	north	1.5
dbf	3	north	1.5
dbf	3	north	1.5
dbf	3	north	1.5
dbf	3	north	1.5
dbf	3	north	1.5
dbf	3	north	1.5
dbf	3	north	1.5
dbf	3	north	1.5
dbf	3	north	1.5
dbf	3	north	2
dbf	3	north	2
dbf	3	north	2
dbf	3	north	2
dbf	3	north	2
dbf	3	north	2
dbf	3	north	2
dbf	3	north	2
dbf	3	north	2
dbf	3	north	2.5
dbf	3	north	3
dbf	1	south	0
dbf	1	south	0
dbf	1	south	0
dbf	1	south	0
dbf	1	south	0
dbf	1	south	0
dbf	1	south	0
dbf	1	south	0
dbf	1	south	0
dbf	1	south	0.5
dbf	1	south	0.5
dbf	1	south	0.5
dbf	1	south	0.5
dbf	1	south	0.5
dbf	1	south	0.5
dbf	1	south	0.5
dbf	1	south	0.5
dbf	1	south	0.5
dbf	1	south	1
dbf	1	south	1
dbf	1	south	1
dbf	1	south	1
dbf	1	south	1
dbf	1	south	1
dbf	1	south	1
dbf	1	south	1
dbf	1	south	1
dbf	1	south	1
dbf	1	south	1
dbf	1	south	1
dbf	1	south	1
dbf	1	south	1
dbf	1	south	1
dbf	1	south	1
dbf	1	south	1
dbf	1	south	1
dbf	1	south	1
dbf	1	south	1
dbf	1	south	1
dbf	1	south	1
dbf	1	south	1
dbf	1	south	1
dbf	1	south	1
dbf	1	south	1
dbf	1	south	1
dbf	1	south	1
dbf	1	south	1
dbf	1	south	1
dbf	1	south	1
dbf	1	south	1
dbf	1	south	1.5
dbf	1	south	1.5
dbf	1	south	1.5
dbf	1	south	1.5
dbf	1	south	1.5
dbf	1	south	1.5
dbf	1	south	1.5
dbf	1	south	1.5
dbf	1	south	1.5
dbf	1	south	1.5
dbf	1	south	1.5
dbf	1	south	1.5
dbf	1	south	1.5
dbf	1	south	1.5
dbf	1	south	1.5
dbf	1	south	2
dbf	1	south	2
dbf	1	south	2
dbf	1	south	2
dbf	1	south	2
dbf	1	south	2
dbf	1	south	2
dbf	1	south	2
dbf	1	south	2
dbf	1	south	2
dbf	1	south	2
dbf	1	south	2
dbf	1	south	2
dbf	1	south	2
dbf	1	south	2
dbf	1	south	2
dbf	1	south	2
dbf	1	south	2
dbf	1	south	2
dbf	1	south	2
dbf	1	south	2
dbf	1	south	2
dbf	1	south	2
dbf	1	south	2
dbf	1	south	2
dbf	1	south	2
dbf	1	south	2
dbf	1	south	2
dbf	1	south	2
dbf	1	south	2
dbf	1	south	2
dbf	1	south	2
dbf	1	south	2
dbf	1	south	2
dbf	1	south	2
dbf	1	south	2
dbf	1	south	2
dbf	1	south	2
dbf	1	south	2
dbf	1	south	2
dbf	1	south	2
dbf	1	south	2
dbf	1	south	2
dbf	1	south	2
dbf	1	south	2
dbf	1	south	2
dbf	1	south	2
dbf	1	south	2
dbf	1	south	2
dbf	1	south	2
dbf	1	south	2
dbf	1	south	2
dbf	1	south	2
dbf	1	south	2
dbf	1	south	2
dbf	1	south	2
dbf	1	south	2.5
dbf	1	south	2.5
dbf	1	south	2.5
dbf	1	south	2.5
dbf	1	south	2.5
dbf	1	south	2.5
dbf	1	south	3
dbf	1	south	3
dbf	1	south	3
dbf	1	south	3
dbf	1	south	3
dbf	1	south	3
dbf	1	south	3
dbf	2	south	0
dbf	2	south	0
dbf	2	south	0
dbf	2	south	0
dbf	2	south	0
dbf	2	south	1
dbf	2	south	1
dbf	2	south	1
dbf	2	south	1
dbf	2	south	1
dbf	2	south	1
dbf	2	south	1
dbf	2	south	1
dbf	2	south	1
dbf	2	south	1
dbf	2	south	1
dbf	2	south	1
dbf	2	south	1
dbf	2	south	1
dbf	2	south	1
dbf	2	south	1
dbf	2	south	1
dbf	2	south	1
dbf	2	south	1
dbf	2	south	1
dbf	2	south	1
dbf	2	south	1.5
dbf	2	south	1.5
dbf	2	south	1.5
dbf	2	south	1.5
dbf	2	south	1.5
dbf	2	south	1.5
dbf	2	south	1.5
dbf	2	south	1.5
dbf	2	south	1.5
dbf	2	south	1.5
dbf	2	south	1.5
dbf	2	south	1.5
dbf	2	south	1.5
dbf	2	south	1.5
dbf	2	south	1.5
dbf	2	south	1.5
dbf	2	south	1.5
dbf	2	south	2
dbf	2	south	2
dbf	2	south	2
dbf	2	south	2
dbf	2	south	2
dbf	2	south	2
dbf	2	south	2
dbf	2	south	2
dbf	2	south	2
dbf	2	south	2
dbf	2	south	2
dbf	2	south	2
dbf	2	south	2
dbf	2	south	2
dbf	2	south	2
dbf	2	south	2
dbf	2	south	2
dbf	2	south	2
dbf	2	south	2
dbf	2	south	2
dbf	2	south	2
dbf	2	south	2
dbf	2	south	2
dbf	2	south	2
dbf	2	south	2
dbf	2	south	2
dbf	2	south	2
dbf	2	south	2
dbf	2	south	2
dbf	2	south	2
dbf	2	south	2
dbf	2	south	2
dbf	2	south	2
dbf	2	south	2
dbf	2	south	2
dbf	2	south	2
dbf	2	south	2
dbf	2	south	2
dbf	2	south	2
dbf	2	south	2.5
dbf	2	south	2.5
dbf	2	south	2.5
dbf	2	south	2.5
dbf	2	south	2.5
dbf	2	south	2.5
dbf	2	south	2.5
dbf	2	south	2.5
dbf	2	south	2.5
dbf	2	south	2.5
dbf	2	south	2.5
dbf	2	south	2.5
dbf	2	south	2.5
dbf	2	south	2.5
dbf	2	south	3
dbf	2	south	3
dbf	2	south	3
dbf	2	south	3
dbf	2	south	3
dbf	2	south	3
dbf	2	south	3
dbf	3	south	0
dbf	3	south	0
dbf	3	south	0
dbf	3	south	0
dbf	3	south	0
dbf	3	south	0
dbf	3	south	0
dbf	3	south	0
dbf	3	south	0
dbf	3	south	0
dbf	3	south	0.5
dbf	3	south	1
dbf	3	south	1
dbf	3	south	1
dbf	3	south	1
dbf	3	south	1
dbf	3	south	1
dbf	3	south	1
dbf	3	south	1
dbf	3	south	1
dbf	3	south	1
dbf	3	south	1
dbf	3	south	1
dbf	3	south	1
dbf	3	south	1
dbf	3	south	1
dbf	3	south	1
dbf	3	south	1
dbf	3	south	1
dbf	3	south	1
dbf	3	south	1
dbf	3	south	1
dbf	3	south	1
dbf	3	south	1
dbf	3	south	1
dbf	3	south	1
dbf	3	south	1
dbf	3	south	1
dbf	3	south	1
dbf	3	south	1
dbf	3	south	1
dbf	3	south	1
dbf	3	south	1
dbf	3	south	1
dbf	3	south	1
dbf	3	south	1
dbf	3	south	1
dbf	3	south	1
dbf	3	south	1
dbf	3	south	1
dbf	3	south	1
dbf	3	south	1
dbf	3	south	1
dbf	3	south	1
dbf	3	south	1
dbf	3	south	1
dbf	3	south	1
dbf	3	south	1
dbf	3	south	1
dbf	3	south	1.5
dbf	3	south	1.5
dbf	3	south	1.5
dbf	3	south	1.5
dbf	3	south	1.5
dbf	3	south	1.5
dbf	3	south	1.5
dbf	3	south	1.5
dbf	3	south	1.5
dbf	3	south	1.5
dbf	3	south	1.5
dbf	3	south	1.5
dbf	3	south	1.5
dbf	3	south	1.5
dbf	3	south	2
dbf	3	south	2
dbf	3	south	2
dbf	3	south	2
dbf	3	south	2
dbf	3	south	2
dbf	3	south	2
dbf	3	south	2
dbf	3	south	2
dbf	3	south	2
dbf	3	south	2
dbf	3	south	2
dbf	3	south	2
dbf	3	south	2
dbf	3	south	2
dbf	3	south	2
dbf	3	south	2
dbf	3	south	2
dbf	3	south	2
dbf	3	south	2
dbf	3	south	2
dbf	3	south	2
dbf	3	south	2
dbf	3	south	2
dbf	3	south	2
dbf	3	south	2
dbf	3	south	2
dbf	3	south	2
dbf	3	south	2
dbf	3	south	2
dbf	3	south	2
dbf	3	south	2
dbf	3	south	2
dbf	3	south	2
dbf	3	south	2
dbf	3	south	2
dbf	3	south	2
dbf	3	south	2
dbf	3	south	2
dbf	3	south	2
dbf	3	south	2
dbf	3	south	2
dbf	3	south	2
dbf	3	south	2
dbf	3	south	2
dbf	3	south	2
dbf	3	south	2
dbf	3	south	2
dbf	3	south	2
dbf	3	south	2
dbf	3	south	2
dbf	3	south	2
dbf	3	south	2
dbf	3	south	2
dbf	3	south	2
dbf	3	south	2
dbf	3	south	2
dbf	3	south	2
dbf	3	south	2.5
dbf	3	south	2.5
dbf	3	south	2.5
dbf	3	south	2.5
dbf	3	south	2.5
dbf	3	south	2.5
dbf	3	south	2.5
dbf	3	south	2.5
dbf	3	south	2.5
dbf	3	south	2.5
dbf	3	south	2.5
dbf	3	south	2.5
dbf	3	south	2.5
dbf	3	south	2.5
dbf	3	south	2.5
dbf	3	south	2.5
dbf	3	south	2.5
dbf	3	south	2.5
dbf	3	south	3
dbf	3	south	3
dbf	3	south	3
dbf	3	south	3
dbf	3	south	3
dbf	3	south	3
dbf	3	south	3
dbf	3	south	3
dbf	3	south	3
dbf	3	south	3
dbf	3	south	3
dbf	3	south	3
dbf	3	south	3
dbf	3	south	3
dbf	3	south	3
dbf	3	south	4
gf	1	north	0
gf	1	north	1
gf	1	north	1
gf	1	north	1
gf	1	north	1
gf	1	north	1
gf	1	north	1
gf	1	north	1
gf	1	north	1
gf	1	north	1
gf	1	north	1.5
gf	1	north	1.5
gf	1	north	1.5
gf	1	north	1.5
gf	1	north	1.5
gf	1	north	1.5
gf	1	north	1.5
gf	1	north	2
gf	1	north	2
gf	1	north	2
gf	1	north	2
gf	1	north	2
gf	1	north	2
gf	1	north	2
gf	1	north	2
gf	1	north	2
gf	1	north	2
gf	1	north	2
gf	1	north	2
gf	1	north	2
gf	2	north	1
gf	2	north	1
gf	2	north	1
gf	2	north	1
gf	2	north	1
gf	2	north	1
gf	2	north	1
gf	2	north	1.5
gf	2	north	1.5
gf	2	north	1.5
gf	2	north	1.5
gf	2	north	1.5
gf	2	north	1.5
gf	2	north	1.5
gf	2	north	1.5
gf	2	north	1.5
gf	2	north	1.5
gf	2	north	1.5
gf	2	north	1.5
gf	2	north	1.5
gf	2	north	1.5
gf	2	north	1.5
gf	2	north	2
gf	2	north	2
gf	2	north	2
gf	2	north	2
gf	2	north	2
gf	2	north	2
gf	2	north	2
gf	2	north	2
gf	2	north	2
gf	2	north	2
gf	2	north	2
gf	2	north	2
gf	2	north	2
gf	2	north	2
gf	2	north	2
gf	2	north	2
gf	2	north	2
gf	2	north	2
gf	2	north	2
gf	2	north	2
gf	2	north	2
gf	2	north	2
gf	2	north	2
gf	2	north	2
gf	2	north	2
gf	2	north	2
gf	2	north	2
gf	2	north	2
gf	2	north	2
gf	2	north	2
gf	2	north	2
gf	2	north	2
gf	2	north	2
gf	2	north	2
gf	2	north	2
gf	2	north	2
gf	2	north	2
gf	2	north	2
gf	2	north	2.5
gf	2	north	2.5
gf	2	north	2.5
gf	2	north	2.5
gf	2	north	2.5
gf	2	north	2.5
gf	2	north	2.5
gf	2	north	2.5
gf	2	north	2.5
gf	2	north	2.5
gf	2	north	3
gf	2	north	3
gf	2	north	3
gf	2	north	3
gf	2	north	3
gf	2	north	3
gf	2	north	4
gf	3	north	1
gf	3	north	1
gf	3	north	1
gf	3	north	1
gf	3	north	1
gf	3	north	1
gf	3	north	1
gf	3	north	1
gf	3	north	1.5
gf	3	north	1.5
gf	3	north	1.5
gf	3	north	1.5
gf	3	north	1.5
gf	3	north	1.5
gf	3	north	1.5
gf	3	north	1.5
gf	3	north	2
gf	3	north	2
gf	3	north	2
gf	3	north	2
gf	3	north	3
gf	3	north	3
gf	3	north	4
gf	1	south	0
gf	1	south	0
gf	1	south	0
gf	1	south	0
gf	1	south	0
gf	1	south	0
gf	1	south	0
gf	1	south	0
gf	1	south	0
gf	1	south	0
gf	1	south	0
gf	1	south	0
gf	1	south	0
gf	1	south	0
gf	1	south	0
gf	1	south	0
gf	1	south	0
gf	1	south	0
gf	1	south	0.5
gf	1	south	0.5
gf	1	south	0.5
gf	1	south	0.5
gf	1	south	1
gf	1	south	1
gf	1	south	1
gf	1	south	1
gf	1	south	1
gf	1	south	1
gf	1	south	1
gf	1	south	1
gf	1	south	1
gf	1	south	1
gf	1	south	1
gf	1	south	1
gf	1	south	1
gf	1	south	1
gf	1	south	1
gf	1	south	1
gf	1	south	1
gf	1	south	1
gf	1	south	1
gf	1	south	1
gf	1	south	1
gf	1	south	1
gf	1	south	1
gf	1	south	1
gf	1	south	1
gf	1	south	1
gf	1	south	1
gf	1	south	1.5
gf	1	south	1.5
gf	1	south	1.5
gf	1	south	1.5
gf	1	south	1.5
gf	1	south	1.5
gf	1	south	1.5
gf	1	south	1.5
gf	1	south	1.5
gf	1	south	1.5
gf	1	south	1.5
gf	1	south	1.5
gf	1	south	1.5
gf	1	south	1.5
gf	1	south	1.5
gf	1	south	1.5
gf	1	south	1.5
gf	1	south	1.5
gf	1	south	1.5
gf	1	south	1.5
gf	1	south	1.5
gf	1	south	2
gf	1	south	2
gf	1	south	2
gf	1	south	2
gf	1	south	2
gf	1	south	2
gf	1	south	2
gf	1	south	2
gf	1	south	2
gf	1	south	2
gf	1	south	2
gf	1	south	2
gf	1	south	2
gf	1	south	2
gf	1	south	2
gf	1	south	2
gf	1	south	2
gf	1	south	2
gf	1	south	2
gf	1	south	2
gf	1	south	2
gf	1	south	2
gf	1	south	2
gf	1	south	2
gf	1	south	2
gf	1	south	2
gf	1	south	2
gf	1	south	2
gf	1	south	2
gf	1	south	2
gf	1	south	2
gf	1	south	2
gf	1	south	2
gf	1	south	2
gf	1	south	2
gf	1	south	2
gf	1	south	2
gf	1	south	2
gf	1	south	2
gf	1	south	2
gf	1	south	2
gf	1	south	2
gf	1	south	2
gf	1	south	2
gf	1	south	2.5
gf	1	south	2.5
gf	1	south	2.5
gf	1	south	2.5
gf	1	south	2.5
gf	1	south	2.5
gf	1	south	2.5
gf	1	south	2.5
gf	1	south	2.5
gf	1	south	2.5
gf	1	south	2.5
gf	1	south	2.5
gf	1	south	2.5
gf	1	south	3
gf	1	south	3
gf	1	south	3
gf	1	south	3
gf	1	south	3
gf	1	south	3
gf	1	south	3
gf	1	south	3
gf	1	south	3
gf	1	south	3
gf	1	south	3
gf	1	south	3
gf	1	south	3
gf	1	south	3
gf	1	south	3
gf	1	south	3
gf	1	south	3
gf	1	south	4
gf	1	south	4
gf	1	south	4
gf	2	south	0
gf	2	south	0
gf	2	south	0
gf	2	south	0
gf	2	south	0
gf	2	south	0
gf	2	south	0
gf	2	south	0
gf	2	south	0
gf	2	south	0
gf	2	south	0
gf	2	south	0
gf	2	south	0
gf	2	south	0
gf	2	south	0
gf	2	south	0
gf	2	south	0
gf	2	south	0
gf	2	south	0
gf	2	south	0
gf	2	south	0
gf	2	south	0
gf	2	south	0
gf	2	south	0
gf	2	south	0
gf	2	south	0
gf	2	south	0
gf	2	south	0
gf	2	south	0
gf	2	south	0
gf	2	south	0
gf	2	south	0
gf	2	south	0
gf	2	south	0
gf	2	south	0.5
gf	2	south	1
gf	2	south	1
gf	2	south	1
gf	2	south	1
gf	2	south	1
gf	2	south	1
gf	2	south	1
gf	2	south	1
gf	2	south	1
gf	2	south	1
gf	2	south	1
gf	2	south	1
gf	2	south	1
gf	2	south	1
gf	2	south	1
gf	2	south	1
gf	2	south	1
gf	2	south	1
gf	2	south	1
gf	2	south	1
gf	2	south	1
gf	2	south	1
gf	2	south	1
gf	2	south	1
gf	2	south	1
gf	2	south	1
gf	2	south	1
gf	2	south	1
gf	2	south	1
gf	2	south	1
gf	2	south	1
gf	2	south	1
gf	2	south	1
gf	2	south	1
gf	2	south	1
gf	2	south	1
gf	2	south	1
gf	2	south	1
gf	2	south	1
gf	2	south	1
gf	2	south	1
gf	2	south	1
gf	2	south	1
gf	2	south	1
gf	2	south	1
gf	2	south	1
gf	2	south	1
gf	2	south	1
gf	2	south	1
gf	2	south	1
gf	2	south	1.5
gf	2	south	1.5
gf	2	south	1.5
gf	2	south	1.5
gf	2	south	1.5
gf	2	south	1.5
gf	2	south	1.5
gf	2	south	1.5
gf	2	south	1.5
gf	2	south	1.5
gf	2	south	1.5
gf	2	south	1.5
gf	2	south	1.5
gf	2	south	1.5
gf	2	south	1.5
gf	2	south	1.5
gf	2	south	1.5
gf	2	south	1.5
gf	2	south	1.5
gf	2	south	1.5
gf	2	south	1.5
gf	2	south	1.5
gf	2	south	1.5
gf	2	south	1.5
gf	2	south	2
gf	2	south	2
gf	2	south	2
gf	2	south	2
gf	2	south	2
gf	2	south	2
gf	2	south	2
gf	2	south	2
gf	2	south	2
gf	2	south	2
gf	2	south	2
gf	2	south	2
gf	2	south	2
gf	2	south	2
gf	2	south	2
gf	2	south	2
gf	2	south	2
gf	2	south	2
gf	2	south	2
gf	2	south	2
gf	2	south	2
gf	2	south	2
gf	2	south	2
gf	2	south	2
gf	2	south	2
gf	2	south	2
gf	2	south	2
gf	2	south	2
gf	2	south	2
gf	2	south	2
gf	2	south	2
gf	2	south	2
gf	2	south	2
gf	2	south	2
gf	2	south	2
gf	2	south	2
gf	2	south	2
gf	2	south	2
gf	2	south	2
gf	2	south	2
gf	2	south	2
gf	2	south	2
gf	2	south	2
gf	2	south	2
gf	2	south	2
gf	2	south	2
gf	2	south	2
gf	2	south	2
gf	2	south	2
gf	2	south	2
gf	2	south	2
gf	2	south	2
gf	2	south	2
gf	2	south	2
gf	2	south	2
gf	2	south	2
gf	2	south	2.5
gf	2	south	2.5
gf	2	south	2.5
gf	2	south	2.5
gf	2	south	2.5
gf	2	south	2.5
gf	2	south	3
gf	2	south	3
gf	2	south	3
gf	2	south	3
gf	2	south	3
gf	2	south	3
gf	2	south	3
gf	2	south	3
gf	2	south	3
gf	2	south	3
gf	2	south	3
gf	2	south	3
gf	2	south	3
gf	2	south	3
gf	2	south	3
gf	2	south	3
gf	2	south	3
gf	2	south	3
gf	2	south	3
gf	2	south	3
gf	2	south	3
gf	2	south	3
gf	2	south	3
gf	2	south	3
gf	2	south	3
gf	2	south	3
gf	2	south	3
gf	2	south	3
gf	2	south	3
gf	2	south	4
gf	3	south	0
gf	3	south	0
gf	3	south	0
gf	3	south	0
gf	3	south	0
gf	3	south	0.5
gf	3	south	1
gf	3	south	1
gf	3	south	1
gf	3	south	1
gf	3	south	1
gf	3	south	1
gf	3	south	1
gf	3	south	1
gf	3	south	1
gf	3	south	1
gf	3	south	1
gf	3	south	1
gf	3	south	1
gf	3	south	1
gf	3	south	1
gf	3	south	1
gf	3	south	1
gf	3	south	1
gf	3	south	1
gf	3	south	1
gf	3	south	1
gf	3	south	1
gf	3	south	1
gf	3	south	1
gf	3	south	1
gf	3	south	1
gf	3	south	1
gf	3	south	1
gf	3	south	1
gf	3	south	1
gf	3	south	1
gf	3	south	1
gf	3	south	1
gf	3	south	1
gf	3	south	1
gf	3	south	1
gf	3	south	1
gf	3	south	1
gf	3	south	1
gf	3	south	1
gf	3	south	1
gf	3	south	1
gf	3	south	1
gf	3	south	1
gf	3	south	1
gf	3	south	1
gf	3	south	1
gf	3	south	1
gf	3	south	1
gf	3	south	1
gf	3	south	1
gf	3	south	1
gf	3	south	1
gf	3	south	1
gf	3	south	1
gf	3	south	1
gf	3	south	1
gf	3	south	1
gf	3	south	1
gf	3	south	1
gf	3	south	1
gf	3	south	1
gf	3	south	1
gf	3	south	1
gf	3	south	1
gf	3	south	1
gf	3	south	1
gf	3	south	1
gf	3	south	1
gf	3	south	1
gf	3	south	1
gf	3	south	1
gf	3	south	1
gf	3	south	1
gf	3	south	1.5
gf	3	south	1.5
gf	3	south	1.5
gf	3	south	1.5
gf	3	south	1.5
gf	3	south	1.5
gf	3	south	1.5
gf	3	south	1.5
gf	3	south	1.5
gf	3	south	1.5
gf	3	south	1.5
gf	3	south	1.5
gf	3	south	1.5
gf	3	south	1.5
gf	3	south	1.5
gf	3	south	1.5
gf	3	south	1.5
gf	3	south	1.5
gf	3	south	1.5
gf	3	south	1.5
gf	3	south	1.5
gf	3	south	1.5
gf	3	south	1.5
gf	3	south	1.5
gf	3	south	1.5
gf	3	south	1.5
gf	3	south	1.5
gf	3	south	1.5
gf	3	south	1.5
gf	3	south	1.5
gf	3	south	1.5
gf	3	south	1.5
gf	3	south	1.5
gf	3	south	1.5
gf	3	south	1.5
gf	3	south	1.5
gf	3	south	1.5
gf	3	south	1.5
gf	3	south	1.5
gf	3	south	1.5
gf	3	south	1.5
gf	3	south	1.5
gf	3	south	1.5
gf	3	south	2
gf	3	south	2
gf	3	south	2
gf	3	south	2
gf	3	south	2
gf	3	south	2
gf	3	south	2
gf	3	south	2
gf	3	south	2
gf	3	south	2
gf	3	south	2
gf	3	south	2
gf	3	south	2
gf	3	south	2
gf	3	south	2
gf	3	south	2
gf	3	south	2
gf	3	south	2
gf	3	south	2
gf	3	south	2
gf	3	south	2
gf	3	south	2
gf	3	south	2
gf	3	south	2
gf	3	south	2
gf	3	south	2
gf	3	south	2
gf	3	south	2
gf	3	south	2
gf	3	south	2
gf	3	south	2
gf	3	south	2
gf	3	south	2
gf	3	south	2
gf	3	south	2
gf	3	south	2
gf	3	south	2
gf	3	south	2
gf	3	south	2
gf	3	south	2
gf	3	south	2
gf	3	south	2
gf	3	south	2
gf	3	south	2
gf	3	south	2
gf	3	south	2
gf	3	south	2
gf	3	south	2
gf	3	south	2
gf	3	south	2.5
gf	3	south	2.5
gf	3	south	2.5
gf	3	south	2.5
gf	3	south	2.5
gf	3	south	2.5
gf	3	south	2.5
gf	3	south	2.5
gf	3	south	2.5
gf	3	south	2.5
gf	3	south	2.5
gf	3	south	3
gf	3	south	3
gf	3	south	3
gf	3	south	3
gf	3	south	4
ltf	1	north	0
ltf	1	north	0
ltf	1	north	0
ltf	1	north	0
ltf	1	north	0
ltf	1	north	0
ltf	1	north	0
ltf	1	north	0
ltf	1	north	0
ltf	1	north	0
ltf	1	north	0
ltf	1	north	0
ltf	1	north	0
ltf	1	north	0
ltf	1	north	0
ltf	1	north	0
ltf	1	north	0
ltf	1	north	0
ltf	1	north	0
ltf	1	north	0
ltf	1	north	0
ltf	1	north	0
ltf	1	north	0
ltf	1	north	0
ltf	1	north	0
ltf	1	north	0
ltf	1	north	0
ltf	1	north	0
ltf	1	north	0
ltf	1	north	0
ltf	1	north	0
ltf	1	north	0
ltf	1	north	0
ltf	1	north	0
ltf	1	north	0
ltf	1	north	0.5
ltf	1	north	0.5
ltf	1	north	0.5
ltf	1	north	0.5
ltf	1	north	0.5
ltf	1	north	1
ltf	1	north	1
ltf	1	north	1
ltf	1	north	1
ltf	1	north	1
ltf	1	north	1
ltf	1	north	1
ltf	1	north	1
ltf	1	north	1
ltf	1	north	1
ltf	1	north	1
ltf	1	north	1
ltf	1	north	1
ltf	1	north	1
ltf	1	north	1
ltf	1	north	1
ltf	1	north	1
ltf	1	north	1
ltf	1	north	1
ltf	1	north	1
ltf	1	north	1
ltf	1	north	1
ltf	1	north	1
ltf	1	north	1
ltf	1	north	1
ltf	1	north	1
ltf	1	north	1
ltf	1	north	1
ltf	1	north	1
ltf	1	north	1
ltf	1	north	1
ltf	1	north	1
ltf	1	north	1
ltf	1	north	1
ltf	1	north	1
ltf	1	north	1
ltf	1	north	1
ltf	1	north	1
ltf	1	north	1
ltf	1	north	1
ltf	1	north	1
ltf	1	north	1
ltf	1	north	1
ltf	1	north	1
ltf	1	north	1
ltf	1	north	1
ltf	1	north	1
ltf	1	north	1.5
ltf	1	north	1.5
ltf	1	north	1.5
ltf	1	north	1.5
ltf	1	north	1.5
ltf	1	north	1.5
ltf	1	north	1.5
ltf	1	north	1.5
ltf	1	north	1.5
ltf	1	north	1.5
ltf	1	north	1.5
ltf	1	north	1.5
ltf	1	north	1.5
ltf	1	north	1.5
ltf	1	north	1.5
ltf	1	north	1.5
ltf	1	north	1.5
ltf	1	north	1.5
ltf	1	north	1.5
ltf	1	north	1.5
ltf	1	north	1.5
ltf	1	north	1.5
ltf	1	north	1.5
ltf	1	north	1.5
ltf	1	north	1.5
ltf	1	north	1.5
ltf	1	north	1.5
ltf	1	north	1.5
ltf	1	north	1.5
ltf	1	north	2
ltf	1	north	2
ltf	1	north	2
ltf	1	north	2
ltf	1	north	2
ltf	1	north	2
ltf	1	north	2
ltf	1	north	2
ltf	1	north	2
ltf	1	north	2
ltf	1	north	2
ltf	1	north	2
ltf	1	north	2
ltf	1	north	2
ltf	1	north	2
ltf	1	north	2
ltf	1	north	2
ltf	1	north	2
ltf	1	north	2
ltf	1	north	2
ltf	1	north	2
ltf	1	north	2
ltf	1	north	2
ltf	1	north	2
ltf	1	north	2
ltf	1	north	2
ltf	1	north	2
ltf	1	north	2
ltf	1	north	2
ltf	1	north	2
ltf	1	north	2
ltf	1	north	2
ltf	1	north	2
ltf	1	north	2
ltf	1	north	2
ltf	1	north	2
ltf	1	north	2
ltf	1	north	2
ltf	1	north	2
ltf	1	north	2
ltf	1	north	2
ltf	1	north	2
ltf	1	north	2.5
ltf	1	north	2.5
ltf	1	north	3
ltf	1	north	3
ltf	1	north	3
ltf	1	north	3
ltf	1	north	3
ltf	1	north	3
ltf	2	north	1
ltf	2	north	1
ltf	2	north	1
ltf	2	north	1
ltf	2	north	1
ltf	2	north	1
ltf	2	north	1
ltf	2	north	1
ltf	2	north	1
ltf	2	north	1
ltf	2	north	1
ltf	2	north	1
ltf	2	north	1
ltf	2	north	1.5
ltf	2	north	1.5
ltf	2	north	1.5
ltf	2	north	1.5
ltf	2	north	1.5
ltf	2	north	1.5
ltf	2	north	1.5
ltf	2	north	1.5
ltf	2	north	1.5
ltf	2	north	1.5
ltf	2	north	1.5
ltf	2	north	1.5
ltf	2	north	1.5
ltf	2	north	1.5
ltf	2	north	1.5
ltf	2	north	1.5
ltf	2	north	1.5
ltf	2	north	1.5
ltf	2	north	1.5
ltf	2	north	1.5
ltf	2	north	1.5
ltf	2	north	1.5
ltf	2	north	1.5
ltf	2	north	1.5
ltf	2	north	1.5
ltf	2	north	1.5
ltf	2	north	1.5
ltf	2	north	1.5
ltf	2	north	1.5
ltf	2	north	1.5
ltf	2	north	1.5
ltf	2	north	2
ltf	2	north	2
ltf	2	north	2
ltf	2	north	2
ltf	2	north	2
ltf	2	north	2
ltf	2	north	2
ltf	2	north	2
ltf	2	north	2
ltf	2	north	2
ltf	2	north	2
ltf	2	north	2
ltf	2	north	2
ltf	2	north	2
ltf	2	north	2
ltf	2	north	2
ltf	2	north	2
ltf	2	north	2
ltf	2	north	2
ltf	2	north	2
ltf	2	north	2
ltf	2	north	2
ltf	2	north	2
ltf	2	north	2
ltf	2	north	2
ltf	2	north	2
ltf	2	north	2
ltf	2	north	2
ltf	2	north	2
ltf	2	north	2
ltf	2	north	2
ltf	2	north	2
ltf	2	north	2
ltf	2	north	2
ltf	2	north	2
ltf	2	north	2
ltf	2	north	2
ltf	2	north	2
ltf	2	north	2
ltf	2	north	2
ltf	2	north	2
ltf	2	north	2
ltf	2	north	2.5
ltf	2	north	2.5
ltf	2	north	2.5
ltf	2	north	2.5
ltf	2	north	2.5
ltf	2	north	2.5
ltf	2	north	2.5
ltf	2	north	2.5
ltf	2	north	2.5
ltf	2	north	2.5
ltf	2	north	2.5
ltf	2	north	2.5
ltf	2	north	2.5
ltf	2	north	2.5
ltf	2	north	3
ltf	2	north	3
ltf	2	north	3
ltf	2	north	3
ltf	2	north	3
ltf	2	north	3
ltf	2	north	3
ltf	2	north	3
ltf	2	north	3
ltf	2	north	3
ltf	2	north	3
ltf	2	north	3
ltf	2	north	3
ltf	3	north	0
ltf	3	north	1
ltf	3	north	1
ltf	3	north	1
ltf	3	north	1
ltf	3	north	1
ltf	3	north	1
ltf	3	north	1
ltf	3	north	1
ltf	3	north	1
ltf	3	north	1
ltf	3	north	1
ltf	3	north	1
ltf	3	north	1
ltf	3	north	1
ltf	3	north	1
ltf	3	north	1
ltf	3	north	1
ltf	3	north	1
ltf	3	north	1
ltf	3	north	1
ltf	3	north	1
ltf	3	north	1
ltf	3	north	1
ltf	3	north	1
ltf	3	north	1
ltf	3	north	1
ltf	3	north	1
ltf	3	north	1
ltf	3	north	1
ltf	3	north	1
ltf	3	north	1
ltf	3	north	1
ltf	3	north	1
ltf	3	north	1
ltf	3	north	1
ltf	3	north	1
ltf	3	north	1
ltf	3	north	1
ltf	3	north	1.5
ltf	3	north	1.5
ltf	3	north	1.5
ltf	3	north	1.5
ltf	3	north	1.5
ltf	3	north	1.5
ltf	3	north	1.5
ltf	3	north	1.5
ltf	3	north	1.5
ltf	3	north	1.5
ltf	3	north	1.5
ltf	3	north	1.5
ltf	3	north	1.5
ltf	3	north	1.5
ltf	3	north	1.5
ltf	3	north	1.5
ltf	3	north	1.5
ltf	3	north	1.5
ltf	3	north	1.5
ltf	3	north	2
ltf	3	north	2
ltf	3	north	2
ltf	3	north	2
ltf	3	north	2
ltf	3	north	2
ltf	3	north	2
ltf	3	north	2
ltf	3	north	2
ltf	3	north	2
ltf	3	north	2
ltf	3	north	2
ltf	3	north	2
ltf	3	north	2
ltf	3	north	2
ltf	3	north	2.5
ltf	3	north	3
ltf	3	north	3
ltf	3	north	3
ltf	3	north	3
ltf	1	south	0
ltf	1	south	0
ltf	1	south	0
ltf	1	south	0
ltf	1	south	0
ltf	1	south	0
ltf	1	south	0
ltf	1	south	0
ltf	1	south	0
ltf	1	south	0
ltf	1	south	0
ltf	1	south	0
ltf	1	south	0
ltf	1	south	0
ltf	1	south	0
ltf	1	south	0
ltf	1	south	0
ltf	1	south	0
ltf	1	south	0.5
ltf	1	south	0.5
ltf	1	south	0.5
ltf	1	south	1
ltf	1	south	1
ltf	1	south	1
ltf	1	south	1
ltf	1	south	1
ltf	1	south	1
ltf	1	south	1
ltf	1	south	1
ltf	1	south	1
ltf	1	south	1
ltf	1	south	1
ltf	1	south	1
ltf	1	south	1
ltf	1	south	1
ltf	1	south	1
ltf	1	south	1
ltf	1	south	1
ltf	1	south	1
ltf	1	south	1
ltf	1	south	1
ltf	1	south	1
ltf	1	south	1
ltf	1	south	1
ltf	1	south	1
ltf	1	south	1
ltf	1	south	1
ltf	1	south	1
ltf	1	south	1
ltf	1	south	1
ltf	1	south	1
ltf	1	south	1
ltf	1	south	1
ltf	1	south	1
ltf	1	south	1
ltf	1	south	1
ltf	1	south	1
ltf	1	south	1
ltf	1	south	1
ltf	1	south	1
ltf	1	south	1
ltf	1	south	1
ltf	1	south	1
ltf	1	south	1
ltf	1	south	1
ltf	1	south	1
ltf	1	south	1
ltf	1	south	1
ltf	1	south	1
ltf	1	south	1
ltf	1	south	1
ltf	1	south	1
ltf	1	south	1
ltf	1	south	1
ltf	1	south	1
ltf	1	south	1
ltf	1	south	1
ltf	1	south	1
ltf	1	south	1
ltf	1	south	1
ltf	1	south	1
ltf	1	south	1
ltf	1	south	1
ltf	1	south	1
ltf	1	south	1
ltf	1	south	1
ltf	1	south	1
ltf	1	south	1
ltf	1	south	1
ltf	1	south	1
ltf	1	south	1
ltf	1	south	1
ltf	1	south	1
ltf	1	south	1
ltf	1	south	1
ltf	1	south	1
ltf	1	south	1
ltf	1	south	1
ltf	1	south	1
ltf	1	south	1
ltf	1	south	1
ltf	1	south	1
ltf	1	south	1
ltf	1	south	1
ltf	1	south	1.5
ltf	1	south	1.5
ltf	1	south	1.5
ltf	1	south	1.5
ltf	1	south	1.5
ltf	1	south	1.5
ltf	1	south	1.5
ltf	1	south	1.5
ltf	1	south	1.5
ltf	1	south	1.5
ltf	1	south	1.5
ltf	1	south	1.5
ltf	1	south	1.5
ltf	1	south	1.5
ltf	1	south	1.5
ltf	1	south	1.5
ltf	1	south	1.5
ltf	1	south	1.5
ltf	1	south	2
ltf	1	south	2
ltf	1	south	2
ltf	1	south	2
ltf	1	south	2
ltf	1	south	2
ltf	1	south	2
ltf	1	south	2
ltf	1	south	2
ltf	1	south	2
ltf	1	south	2
ltf	1	south	2
ltf	1	south	2
ltf	1	south	2
ltf	1	south	2
ltf	1	south	2
ltf	1	south	2
ltf	1	south	2
ltf	1	south	2
ltf	1	south	2
ltf	1	south	2
ltf	1	south	2
ltf	1	south	2
ltf	1	south	2
ltf	1	south	2
ltf	1	south	2
ltf	1	south	2
ltf	1	south	2
ltf	1	south	2
ltf	1	south	2
ltf	1	south	2
ltf	1	south	2
ltf	1	south	2
ltf	1	south	2
ltf	1	south	2
ltf	1	south	2
ltf	1	south	2
ltf	1	south	2
ltf	1	south	2
ltf	1	south	2
ltf	1	south	2
ltf	1	south	2
ltf	1	south	2
ltf	1	south	2
ltf	1	south	2
ltf	1	south	2
ltf	1	south	2
ltf	1	south	2
ltf	1	south	2
ltf	1	south	2
ltf	1	south	2
ltf	1	south	2
ltf	1	south	2
ltf	1	south	2
ltf	1	south	2
ltf	1	south	2
ltf	1	south	2
ltf	1	south	2
ltf	1	south	2
ltf	1	south	2
ltf	1	south	2
ltf	1	south	2
ltf	1	south	2
ltf	1	south	2
ltf	1	south	2
ltf	1	south	2
ltf	1	south	2
ltf	1	south	2
ltf	1	south	2
ltf	1	south	2
ltf	1	south	2
ltf	1	south	2
ltf	1	south	2
ltf	1	south	2
ltf	1	south	2
ltf	1	south	2
ltf	1	south	2
ltf	1	south	2
ltf	1	south	2
ltf	1	south	2
ltf	1	south	2
ltf	1	south	2.5
ltf	1	south	2.5
ltf	1	south	3
ltf	1	south	3
ltf	1	south	3
ltf	1	south	3
ltf	1	south	3
ltf	1	south	3
ltf	1	south	3
ltf	1	south	3
ltf	1	south	3
ltf	1	south	3
ltf	1	south	3
ltf	1	south	3
ltf	1	south	3
ltf	1	south	3
ltf	1	south	3
ltf	1	south	3
ltf	1	south	3
ltf	1	south	3
ltf	1	south	3
ltf	1	south	3
ltf	1	south	3
ltf	1	south	3
ltf	1	south	3
ltf	1	south	3
ltf	1	south	3
ltf	1	south	3
ltf	1	south	4
ltf	1	south	4
ltf	1	south	4
ltf	1	south	4
ltf	1	south	4
ltf	2	south	0
ltf	2	south	0
ltf	2	south	0
ltf	2	south	0
ltf	2	south	0
ltf	2	south	0
ltf	2	south	0
ltf	2	south	0
ltf	2	south	0
ltf	2	south	0
ltf	2	south	0
ltf	2	south	0
ltf	2	south	0
ltf	2	south	0
ltf	2	south	0
ltf	2	south	0
ltf	2	south	0
ltf	2	south	0
ltf	2	south	0
ltf	2	south	0
ltf	2	south	0
ltf	2	south	0
ltf	2	south	0
ltf	2	south	0
ltf	2	south	0
ltf	2	south	0
ltf	2	south	0
ltf	2	south	0
ltf	2	south	0
ltf	2	south	0
ltf	2	south	1
ltf	2	south	1
ltf	2	south	1
ltf	2	south	1
ltf	2	south	1
ltf	2	south	1
ltf	2	south	1
ltf	2	south	1
ltf	2	south	1
ltf	2	south	1
ltf	2	south	1
ltf	2	south	1
ltf	2	south	1
ltf	2	south	1
ltf	2	south	1
ltf	2	south	1
ltf	2	south	1
ltf	2	south	1
ltf	2	south	1
ltf	2	south	1
ltf	2	south	1
ltf	2	south	1
ltf	2	south	1
ltf	2	south	1
ltf	2	south	1
ltf	2	south	1
ltf	2	south	1
ltf	2	south	1
ltf	2	south	1
ltf	2	south	1
ltf	2	south	1
ltf	2	south	1
ltf	2	south	1
ltf	2	south	1
ltf	2	south	1
ltf	2	south	1
ltf	2	south	1
ltf	2	south	1
ltf	2	south	1
ltf	2	south	1
ltf	2	south	1
ltf	2	south	1.5
ltf	2	south	1.5
ltf	2	south	1.5
ltf	2	south	1.5
ltf	2	south	1.5
ltf	2	south	1.5
ltf	2	south	1.5
ltf	2	south	1.5
ltf	2	south	1.5
ltf	2	south	1.5
ltf	2	south	1.5
ltf	2	south	1.5
ltf	2	south	1.5
ltf	2	south	1.5
ltf	2	south	1.5
ltf	2	south	1.5
ltf	2	south	1.5
ltf	2	south	1.5
ltf	2	south	1.5
ltf	2	south	1.5
ltf	2	south	1.5
ltf	2	south	1.5
ltf	2	south	1.5
ltf	2	south	1.5
ltf	2	south	1.5
ltf	2	south	1.5
ltf	2	south	1.5
ltf	2	south	1.5
ltf	2	south	1.5
ltf	2	south	2
ltf	2	south	2
ltf	2	south	2
ltf	2	south	2
ltf	2	south	2
ltf	2	south	2
ltf	2	south	2
ltf	2	south	2
ltf	2	south	2
ltf	2	south	2
ltf	2	south	2
ltf	2	south	2
ltf	2	south	2
ltf	2	south	2
ltf	2	south	2
ltf	2	south	2
ltf	2	south	2
ltf	2	south	2
ltf	2	south	2
ltf	2	south	2
ltf	2	south	2
ltf	2	south	2
ltf	2	south	2
ltf	2	south	2
ltf	2	south	2
ltf	2	south	2
ltf	2	south	2
ltf	2	south	2
ltf	2	south	2
ltf	2	south	2
ltf	2	south	2
ltf	2	south	2
ltf	2	south	2
ltf	2	south	2
ltf	2	south	2
ltf	2	south	2
ltf	2	south	2
ltf	2	south	2
ltf	2	south	2
ltf	2	south	2
ltf	2	south	2
ltf	2	south	2
ltf	2	south	2
ltf	2	south	2
ltf	2	south	2
ltf	2	south	2
ltf	2	south	2
ltf	2	south	2
ltf	2	south	2
[truncated: 181 more rows]
