# Supplementary material for: A Landscape-Scale, Applied Fire Management Experiment Promotes Recovery of a Population of the Threatened Gouldian Finch, Erythrura gouldiae, in Australia’s Tropical Savannas
Source: PLoS One. 2015 Oct 7;10(10):e0137997. doi: 10.1371/journal.pone.0137997 (PMC4596524; doi:10.1371/journal.pone.0137997)
Supplement: S2 File — (XLS) [file pone.0137997.s002.xls]

## Sheet: haematocrit
Species	Season	Zone	Haematocrit	Management
dbf	1	north	57.5	POST
dbf	1	north	50	POST
dbf	1	north	50	POST
dbf	1	north	56	POST
dbf	1	north	56.5	POST
dbf	1	north	52	POST
dbf	1	north	52	POST
dbf	1	north	48	POST
dbf	1	north	49.5	POST
dbf	1	north	52	POST
dbf	1	north	52	POST
dbf	1	north	49	POST
dbf	1	north	56	POST
dbf	1	north	49	POST
dbf	1	north	53	POST
dbf	1	north	51	POST
dbf	1	north	55	POST
dbf	1	north	52	POST
dbf	1	north	49.5	POST
dbf	1	north	50	POST
dbf	1	north	48	POST
dbf	1	north	54	POST
dbf	1	north	50	POST
dbf	1	north	52	POST
dbf	1	north	51	POST
dbf	1	north	55	POST
dbf	1	north	54	POST
dbf	1	north	49	POST
dbf	1	north	47	POST
dbf	1	north	50	POST
dbf	1	north	52	POST
dbf	1	north	52	POST
dbf	1	north	51	POST
dbf	1	north	51.5	POST
dbf	1	north	51	POST
dbf	1	north	50	POST
dbf	1	north	50	POST
dbf	1	north	46	POST
dbf	1	north	50	POST
dbf	1	north	48	POST
dbf	1	north	54.5	POST
dbf	1	north	54	POST
dbf	1	north	56	POST
dbf	1	north	45.5	POST
dbf	1	north	51	POST
dbf	1	north	50	POST
dbf	1	north	53	POST
dbf	1	north	53	POST
dbf	1	north	50	POST
dbf	1	north	56	POST
dbf	1	north	51	POST
dbf	1	north	44	POST
dbf	1	north	50.5	POST
dbf	1	north	45	POST
dbf	1	north	53	POST
dbf	1	north	53	POST
dbf	1	north	52	POST
dbf	1	north	51	POST
dbf	1	north	52	POST
dbf	1	north	53.5	POST
dbf	1	north	52.5	POST
dbf	1	north	47	POST
dbf	1	north	47.5	POST
dbf	2	north	50	POST
dbf	2	north	43	POST
dbf	2	north	55	POST
dbf	2	north	53.5	POST
dbf	2	north	49	POST
dbf	2	north	53.5	POST
dbf	3	north	50	POST
dbf	3	north	50	POST
dbf	3	north	52	POST
dbf	3	north	54	POST
dbf	3	north	54.5	POST
dbf	3	north	52	POST
dbf	3	north	46	POST
dbf	3	north	54	POST
dbf	3	north	54	POST
dbf	3	north	48	POST
dbf	3	north	54	POST
dbf	3	north	52	POST
dbf	3	north	50	POST
dbf	3	north	50	POST
dbf	3	north	50	POST
dbf	3	north	52	POST
dbf	3	north	49	POST
dbf	3	north	50	POST
dbf	3	north	50	POST
dbf	3	north	48	POST
dbf	3	north	48	POST
dbf	3	north	46	POST
dbf	3	north	50	POST
dbf	1	south	51	POST
dbf	1	south	50	POST
dbf	1	south	53	POST
dbf	1	south	48	POST
dbf	1	south	50	POST
dbf	1	south	50	POST
dbf	1	south	48	POST
dbf	1	south	52	POST
dbf	1	south	56	POST
dbf	1	south	52	POST
dbf	1	south	50	POST
dbf	1	south	44	POST
dbf	1	south	44	POST
dbf	1	south	52	POST
dbf	1	south	52	POST
dbf	1	south	50.5	POST
dbf	1	south	56	POST
dbf	1	south	53	POST
dbf	1	south	54	POST
dbf	1	south	55	POST
dbf	1	south	48	POST
dbf	1	south	49	POST
dbf	1	south	51	POST
dbf	1	south	51	POST
dbf	1	south	45	POST
dbf	1	south	52	POST
dbf	1	south	54	POST
dbf	1	south	48	POST
dbf	1	south	49	POST
dbf	1	south	52	POST
dbf	1	south	50	POST
dbf	1	south	51.5	POST
dbf	1	south	54	POST
dbf	1	south	55	POST
dbf	1	south	54	POST
dbf	1	south	52	POST
dbf	1	south	52	POST
dbf	1	south	49.5	POST
dbf	1	south	49.5	POST
dbf	1	south	54	POST
dbf	1	south	52	POST
dbf	1	south	57	POST
dbf	1	south	49	POST
dbf	1	south	51	POST
dbf	1	south	49.5	POST
dbf	1	south	42	POST
dbf	1	south	53	POST
dbf	1	south	46	POST
dbf	1	south	53	POST
dbf	1	south	52	POST
dbf	1	south	54.5	POST
dbf	1	south	56	POST
dbf	1	south	52.5	POST
dbf	1	south	52.5	POST
dbf	1	south	50	POST
dbf	1	south	53	POST
dbf	1	south	53.5	POST
dbf	1	south	51	POST
dbf	1	south	46	POST
dbf	1	south	50.5	POST
dbf	1	south	50.5	POST
dbf	1	south	52	POST
dbf	1	south	51	POST
dbf	2	south	54	POST
dbf	2	south	45.5	POST
dbf	2	south	49	POST
dbf	2	south	48.5	POST
dbf	2	south	51	POST
dbf	2	south	54	POST
dbf	2	south	51	POST
dbf	2	south	48	POST
dbf	2	south	44.5	POST
dbf	2	south	51	POST
dbf	2	south	47	POST
dbf	2	south	53	POST
dbf	2	south	43	POST
dbf	2	south	56	POST
dbf	2	south	49	POST
dbf	2	south	44	POST
dbf	2	south	48	POST
dbf	2	south	47.5	POST
dbf	2	south	57	POST
dbf	2	south	57	POST
dbf	2	south	55	POST
dbf	2	south	48	POST
dbf	2	south	54	POST
dbf	2	south	54	POST
dbf	2	south	48	POST
dbf	2	south	52	POST
dbf	2	south	54	POST
dbf	2	south	47	POST
dbf	2	south	52	POST
dbf	2	south	51	POST
dbf	2	south	49	POST
dbf	2	south	50	POST
dbf	2	south	50	POST
dbf	2	south	48	POST
dbf	2	south	48	POST
dbf	2	south	50.5	POST
dbf	2	south	50	POST
dbf	2	south	40	POST
dbf	2	south	54.5	POST
dbf	2	south	46	POST
dbf	2	south	54	POST
dbf	2	south	53	POST
dbf	2	south	54	POST
dbf	2	south	53	POST
dbf	2	south	52	POST
dbf	2	south	45	POST
dbf	2	south	52	POST
dbf	2	south	51.5	POST
dbf	2	south	51	POST
dbf	2	south	45	POST
dbf	2	south	50	POST
dbf	2	south	57	POST
dbf	2	south	54	POST
dbf	2	south	47.5	POST
dbf	2	south	53	POST
dbf	2	south	49	POST
dbf	2	south	50	POST
dbf	2	south	58.5	POST
dbf	2	south	58	POST
dbf	2	south	53	POST
dbf	2	south	49	POST
dbf	2	south	46	POST
dbf	2	south	46	POST
dbf	2	south	52	POST
dbf	2	south	54	POST
dbf	2	south	52	POST
dbf	3	south	47	POST
dbf	3	south	53	POST
dbf	3	south	46	POST
dbf	3	south	50	POST
dbf	3	south	44	POST
dbf	3	south	52	POST
dbf	3	south	48	POST
dbf	3	south	48	POST
dbf	3	south	44.5	POST
dbf	3	south	50.5	POST
dbf	3	south	50	POST
dbf	3	south	48	POST
dbf	3	south	50	POST
dbf	3	south	50.5	POST
dbf	3	south	44	POST
dbf	3	south	48	POST
dbf	3	south	46	POST
dbf	3	south	43	POST
dbf	3	south	50	POST
dbf	3	south	49	POST
dbf	3	south	51.5	POST
dbf	3	south	48	POST
dbf	3	south	50.5	POST
dbf	3	south	53	POST
dbf	3	south	50	POST
dbf	3	south	49	POST
dbf	3	south	55.5	POST
dbf	3	south	49	POST
dbf	3	south	50	POST
dbf	3	south	49.5	POST
dbf	1	north	56	PRE
dbf	1	north	55	PRE
dbf	1	north	55	PRE
dbf	1	north	55	PRE
dbf	1	north	56	PRE
dbf	1	north	60	PRE
dbf	1	north	49.5	PRE
dbf	1	north	46	PRE
dbf	1	north	49	PRE
dbf	1	north	55	PRE
dbf	1	north	52	PRE
dbf	1	north	50	PRE
dbf	1	north	50	PRE
dbf	1	north	52	PRE
dbf	1	north	53	PRE
dbf	1	north	50	PRE
dbf	1	north	54	PRE
dbf	1	north	46	PRE
dbf	1	north	55	PRE
dbf	1	north	53	PRE
dbf	1	north	54	PRE
dbf	1	north	56	PRE
dbf	1	north	54	PRE
dbf	1	north	52	PRE
dbf	1	north	56	PRE
dbf	1	north	51	PRE
dbf	1	north	55	PRE
dbf	1	north	48	PRE
dbf	1	north	48	PRE
dbf	1	north	46	PRE
dbf	1	north	50	PRE
dbf	1	north	48	PRE
dbf	1	north	50	PRE
dbf	1	north	48	PRE
dbf	1	north	50	PRE
dbf	1	north	52	PRE
dbf	1	north	58	PRE
dbf	1	north	50	PRE
dbf	1	north	49	PRE
dbf	1	north	48	PRE
dbf	1	north	48	PRE
dbf	1	north	46	PRE
dbf	1	north	45	PRE
dbf	1	north	52	PRE
dbf	1	north	54	PRE
dbf	1	north	56	PRE
dbf	1	north	50	PRE
dbf	1	north	52	PRE
dbf	1	north	52	PRE
dbf	1	north	58	PRE
dbf	1	north	49	PRE
dbf	1	north	50	PRE
dbf	1	north	55	PRE
dbf	1	north	57	PRE
dbf	1	north	44	PRE
dbf	1	north	52	PRE
dbf	1	north	52	PRE
dbf	1	north	52	PRE
dbf	1	north	53	PRE
dbf	1	north	50	PRE
dbf	1	north	54	PRE
dbf	1	north	49	PRE
dbf	1	north	57	PRE
dbf	1	north	52	PRE
dbf	1	north	52	PRE
dbf	1	north	48	PRE
dbf	1	north	52	PRE
dbf	1	north	51	PRE
dbf	1	north	52	PRE
dbf	1	north	54	PRE
dbf	1	north	53	PRE
dbf	1	north	55.5	PRE
dbf	1	north	48	PRE
dbf	1	north	50	PRE
dbf	1	north	48	PRE
dbf	1	north	54	PRE
dbf	1	north	52	PRE
dbf	1	north	57.5	PRE
dbf	1	north	53	PRE
dbf	1	north	48	PRE
dbf	1	north	54	PRE
dbf	1	north	54	PRE
dbf	1	north	49	PRE
dbf	1	north	56	PRE
dbf	1	north	46	PRE
dbf	1	north	46	PRE
dbf	1	north	52	PRE
dbf	1	north	50	PRE
dbf	1	north	50	PRE
dbf	1	north	47	PRE
dbf	1	north	52	PRE
dbf	1	north	54	PRE
dbf	1	north	49	PRE
dbf	1	north	54	PRE
dbf	1	north	49	PRE
dbf	1	north	48	PRE
dbf	1	north	50	PRE
dbf	1	north	52	PRE
dbf	1	north	57	PRE
dbf	1	north	52	PRE
dbf	1	north	46	PRE
dbf	1	north	56	PRE
dbf	1	north	51	PRE
dbf	1	north	48	PRE
dbf	2	north	54	PRE
dbf	2	north	48	PRE
dbf	2	north	52	PRE
dbf	2	north	48	PRE
dbf	2	north	57	PRE
dbf	2	north	56	PRE
dbf	2	north	49	PRE
dbf	2	north	56	PRE
dbf	2	north	58	PRE
dbf	2	north	48	PRE
dbf	2	north	56	PRE
dbf	2	north	50	PRE
dbf	2	north	54	PRE
dbf	2	north	51	PRE
dbf	2	north	52	PRE
dbf	2	north	50	PRE
dbf	2	north	56	PRE
dbf	2	north	46	PRE
dbf	2	north	58	PRE
dbf	2	north	47	PRE
dbf	2	north	54	PRE
dbf	2	north	50	PRE
dbf	2	north	58	PRE
dbf	2	north	50	PRE
dbf	2	north	54	PRE
dbf	2	north	53	PRE
dbf	2	north	52	PRE
dbf	2	north	54	PRE
dbf	2	north	53	PRE
dbf	2	north	54	PRE
dbf	2	north	56	PRE
dbf	2	north	50	PRE
dbf	2	north	52	PRE
dbf	2	north	50.5	PRE
dbf	2	north	56	PRE
dbf	2	north	49	PRE
dbf	2	north	47	PRE
dbf	2	north	58	PRE
dbf	2	north	52	PRE
dbf	2	north	55	PRE
dbf	2	north	51	PRE
dbf	2	north	56	PRE
dbf	2	north	48	PRE
dbf	2	north	54	PRE
dbf	2	north	48	PRE
dbf	2	north	43	PRE
dbf	2	north	50.5	PRE
dbf	2	north	49	PRE
dbf	2	north	48	PRE
dbf	2	north	52	PRE
dbf	2	north	46	PRE
dbf	2	north	52	PRE
dbf	2	north	51	PRE
dbf	2	north	53	PRE
dbf	2	north	56	PRE
dbf	2	north	46.5	PRE
dbf	2	north	51	PRE
dbf	2	north	53	PRE
dbf	2	north	50	PRE
dbf	2	north	55	PRE
dbf	2	north	51.5	PRE
dbf	2	north	52	PRE
dbf	2	north	52	PRE
dbf	2	north	50.5	PRE
dbf	2	north	49	PRE
dbf	3	north	50	PRE
dbf	3	north	54	PRE
dbf	3	north	55	PRE
dbf	3	north	56	PRE
dbf	3	north	50	PRE
dbf	3	north	51	PRE
dbf	3	north	57.5	PRE
dbf	3	north	56	PRE
dbf	3	north	50	PRE
dbf	3	north	51	PRE
dbf	3	north	57	PRE
dbf	3	north	54	PRE
dbf	3	north	49.5	PRE
dbf	3	north	50	PRE
dbf	3	north	56	PRE
dbf	3	north	46	PRE
dbf	3	north	50	PRE
dbf	3	north	52	PRE
dbf	3	north	55	PRE
dbf	3	north	48	PRE
dbf	3	north	48.5	PRE
dbf	3	north	51.5	PRE
dbf	3	north	50	PRE
dbf	3	north	60	PRE
dbf	3	north	56	PRE
dbf	3	north	48.5	PRE
dbf	3	north	48	PRE
dbf	3	north	48	PRE
dbf	3	north	50	PRE
dbf	3	north	54	PRE
dbf	3	north	56	PRE
dbf	3	north	57	PRE
dbf	3	north	45	PRE
dbf	3	north	48	PRE
dbf	3	north	51	PRE
dbf	3	north	52	PRE
dbf	3	north	52	PRE
dbf	3	north	53	PRE
dbf	3	north	46	PRE
dbf	3	north	49.5	PRE
dbf	3	north	49.5	PRE
dbf	3	north	52	PRE
dbf	3	north	49	PRE
dbf	1	south	49	PRE
dbf	1	south	46	PRE
dbf	1	south	56	PRE
dbf	1	south	51	PRE
dbf	1	south	54	PRE
dbf	1	south	54	PRE
dbf	1	south	51	PRE
dbf	1	south	57	PRE
dbf	1	south	48	PRE
dbf	1	south	52	PRE
dbf	1	south	58	PRE
dbf	1	south	53	PRE
dbf	1	south	54	PRE
dbf	1	south	46	PRE
dbf	1	south	50	PRE
dbf	1	south	48	PRE
dbf	1	south	52	PRE
dbf	1	south	58	PRE
dbf	1	south	46	PRE
dbf	1	south	50	PRE
dbf	1	south	56	PRE
dbf	1	south	51	PRE
dbf	1	south	50	PRE
dbf	1	south	50	PRE
dbf	1	south	51	PRE
dbf	1	south	54	PRE
dbf	1	south	48	PRE
dbf	1	south	52	PRE
dbf	1	south	48	PRE
dbf	1	south	56	PRE
dbf	1	south	50	PRE
dbf	1	south	56	PRE
dbf	1	south	47	PRE
dbf	1	south	47	PRE
dbf	1	south	48	PRE
dbf	1	south	50	PRE
dbf	1	south	50	PRE
dbf	1	south	52	PRE
dbf	1	south	57	PRE
dbf	1	south	51	PRE
dbf	1	south	47	PRE
dbf	1	south	52	PRE
dbf	1	south	52	PRE
dbf	1	south	52	PRE
dbf	1	south	56	PRE
dbf	1	south	52	PRE
dbf	1	south	56	PRE
dbf	1	south	47	PRE
dbf	1	south	58	PRE
dbf	1	south	57	PRE
dbf	1	south	51	PRE
dbf	1	south	50	PRE
dbf	1	south	55	PRE
dbf	1	south	52	PRE
dbf	1	south	50	PRE
dbf	1	south	49	PRE
dbf	1	south	49	PRE
dbf	1	south	49	PRE
dbf	1	south	52	PRE
dbf	1	south	51	PRE
dbf	1	south	50	PRE
dbf	1	south	54.5	PRE
dbf	1	south	48	PRE
dbf	1	south	51	PRE
dbf	1	south	48	PRE
dbf	1	south	48	PRE
dbf	1	south	53	PRE
dbf	1	south	44	PRE
dbf	1	south	48.5	PRE
dbf	1	south	50	PRE
dbf	1	south	46	PRE
dbf	1	south	48	PRE
dbf	1	south	48	PRE
dbf	1	south	50	PRE
dbf	1	south	51	PRE
dbf	1	south	57	PRE
dbf	1	south	46	PRE
dbf	1	south	52	PRE
dbf	1	south	55	PRE
dbf	1	south	54	PRE
dbf	1	south	48	PRE
dbf	1	south	48	PRE
dbf	1	south	62	PRE
dbf	1	south	46	PRE
dbf	1	south	54	PRE
dbf	1	south	48	PRE
dbf	1	south	50	PRE
dbf	1	south	52	PRE
dbf	1	south	50	PRE
dbf	1	south	50	PRE
dbf	1	south	46	PRE
dbf	1	south	50	PRE
dbf	1	south	54	PRE
dbf	1	south	50	PRE
dbf	1	south	50	PRE
dbf	1	south	47	PRE
dbf	1	south	52	PRE
dbf	1	south	54	PRE
dbf	1	south	50	PRE
dbf	1	south	53	PRE
dbf	1	south	54	PRE
dbf	1	south	48	PRE
dbf	1	south	46	PRE
dbf	1	south	55	PRE
dbf	1	south	58.5	PRE
dbf	1	south	50	PRE
dbf	1	south	52	PRE
dbf	1	south	48	PRE
dbf	1	south	50	PRE
dbf	1	south	46	PRE
dbf	1	south	51	PRE
dbf	1	south	54	PRE
dbf	1	south	56	PRE
dbf	1	south	52	PRE
dbf	1	south	54	PRE
dbf	1	south	48	PRE
dbf	1	south	49	PRE
dbf	1	south	57	PRE
dbf	1	south	50	PRE
dbf	1	south	50	PRE
dbf	1	south	42	PRE
dbf	1	south	43	PRE
dbf	1	south	50	PRE
dbf	1	south	48	PRE
dbf	1	south	44	PRE
dbf	2	south	46	PRE
dbf	2	south	51	PRE
dbf	2	south	48	PRE
dbf	2	south	54	PRE
dbf	2	south	50	PRE
dbf	2	south	49	PRE
dbf	2	south	50	PRE
dbf	2	south	51	PRE
dbf	2	south	47	PRE
dbf	2	south	46	PRE
dbf	2	south	48	PRE
dbf	2	south	50	PRE
dbf	2	south	54	PRE
dbf	2	south	48	PRE
dbf	2	south	50	PRE
dbf	2	south	47	PRE
dbf	2	south	48	PRE
dbf	2	south	50	PRE
dbf	2	south	49	PRE
dbf	2	south	48	PRE
dbf	2	south	49	PRE
dbf	2	south	53	PRE
dbf	2	south	50	PRE
dbf	2	south	49	PRE
dbf	2	south	48	PRE
dbf	2	south	48	PRE
dbf	2	south	48	PRE
dbf	2	south	57	PRE
dbf	2	south	54	PRE
dbf	2	south	51	PRE
dbf	2	south	49	PRE
dbf	2	south	55	PRE
dbf	2	south	53	PRE
dbf	2	south	51	PRE
dbf	2	south	52	PRE
dbf	2	south	52	PRE
dbf	2	south	50	PRE
dbf	2	south	50	PRE
dbf	2	south	48	PRE
dbf	2	south	53	PRE
dbf	2	south	54	PRE
dbf	2	south	53	PRE
dbf	2	south	58	PRE
dbf	2	south	54	PRE
dbf	2	south	53	PRE
dbf	2	south	47.5	PRE
dbf	2	south	45	PRE
dbf	2	south	41	PRE
dbf	2	south	46	PRE
dbf	2	south	50	PRE
dbf	2	south	50	PRE
dbf	2	south	52	PRE
dbf	2	south	52	PRE
dbf	2	south	53	PRE
dbf	2	south	53	PRE
dbf	2	south	48	PRE
dbf	2	south	50	PRE
dbf	2	south	46	PRE
dbf	2	south	46	PRE
dbf	2	south	49.5	PRE
dbf	2	south	50.5	PRE
dbf	2	south	48	PRE
dbf	2	south	56	PRE
dbf	2	south	46	PRE
dbf	2	south	52	PRE
dbf	2	south	46	PRE
dbf	2	south	44	PRE
dbf	2	south	51	PRE
dbf	2	south	50	PRE
dbf	2	south	50	PRE
dbf	2	south	54	PRE
dbf	2	south	55	PRE
dbf	2	south	51	PRE
dbf	2	south	50	PRE
dbf	2	south	52	PRE
dbf	2	south	54	PRE
dbf	2	south	48	PRE
dbf	2	south	52	PRE
dbf	2	south	52	PRE
dbf	2	south	49	PRE
dbf	2	south	56	PRE
dbf	2	south	57	PRE
dbf	2	south	49	PRE
dbf	2	south	52	PRE
dbf	2	south	50	PRE
dbf	2	south	47	PRE
dbf	2	south	47	PRE
dbf	2	south	47	PRE
dbf	2	south	49	PRE
dbf	2	south	48	PRE
dbf	2	south	48	PRE
dbf	2	south	46	PRE
dbf	2	south	48	PRE
dbf	2	south	47	PRE
dbf	2	south	49	PRE
dbf	2	south	49	PRE
dbf	2	south	46	PRE
dbf	2	south	52	PRE
dbf	2	south	50	PRE
dbf	2	south	49	PRE
dbf	2	south	42	PRE
dbf	2	south	51	PRE
dbf	2	south	53	PRE
dbf	2	south	50.5	PRE
dbf	3	south	50	PRE
dbf	3	south	55	PRE
dbf	3	south	44	PRE
dbf	3	south	52	PRE
dbf	3	south	38	PRE
dbf	3	south	42	PRE
dbf	3	south	49	PRE
dbf	3	south	53	PRE
dbf	3	south	45	PRE
dbf	3	south	52	PRE
dbf	3	south	46	PRE
dbf	3	south	48	PRE
dbf	3	south	44	PRE
dbf	3	south	52	PRE
dbf	3	south	42	PRE
dbf	3	south	37	PRE
dbf	3	south	57	PRE
dbf	3	south	50	PRE
dbf	3	south	50	PRE
dbf	3	south	42	PRE
dbf	3	south	53	PRE
dbf	3	south	53	PRE
dbf	3	south	41	PRE
dbf	3	south	50	PRE
dbf	3	south	49	PRE
dbf	3	south	55	PRE
dbf	3	south	47	PRE
dbf	3	south	55	PRE
dbf	3	south	44	PRE
dbf	3	south	52.5	PRE
dbf	3	south	52	PRE
dbf	3	south	50	PRE
dbf	3	south	52	PRE
dbf	3	south	52	PRE
dbf	3	south	47	PRE
dbf	3	south	49	PRE
dbf	3	south	43	PRE
dbf	3	south	52	PRE
dbf	3	south	44	PRE
dbf	3	south	50	PRE
dbf	3	south	49	PRE
dbf	3	south	48	PRE
dbf	3	south	52	PRE
dbf	3	south	46	PRE
dbf	3	south	50	PRE
dbf	3	south	49	PRE
dbf	3	south	52	PRE
dbf	3	south	46	PRE
dbf	3	south	48	PRE
dbf	3	south	48	PRE
dbf	3	south	48	PRE
dbf	3	south	53	PRE
dbf	3	south	48	PRE
dbf	3	south	53	PRE
dbf	3	south	52	PRE
dbf	3	south	54	PRE
dbf	3	south	54	PRE
dbf	3	south	48	PRE
dbf	3	south	49	PRE
dbf	3	south	49.5	PRE
dbf	3	south	48	PRE
dbf	3	south	52	PRE
dbf	3	south	58	PRE
dbf	3	south	52	PRE
dbf	3	south	49.5	PRE
dbf	3	south	54	PRE
dbf	3	south	53	PRE
dbf	3	south	50.5	PRE
dbf	3	south	48	PRE
dbf	3	south	54	PRE
dbf	3	south	49	PRE
dbf	3	south	50	PRE
dbf	3	south	51	PRE
dbf	3	south	52	PRE
dbf	3	south	50	PRE
dbf	3	south	50	PRE
dbf	3	south	51	PRE
dbf	3	south	56	PRE
dbf	3	south	46	PRE
dbf	3	south	50	PRE
dbf	3	south	49	PRE
dbf	3	south	53	PRE
dbf	3	south	56	PRE
dbf	3	south	47.5	PRE
dbf	3	south	43.5	PRE
dbf	3	south	44	PRE
dbf	3	south	52	PRE
dbf	3	south	54	PRE
dbf	3	south	46	PRE
dbf	3	south	44	PRE
dbf	3	south	52	PRE
dbf	3	south	46	PRE
dbf	3	south	54	PRE
dbf	3	south	52	PRE
dbf	3	south	54	PRE
dbf	3	south	50	PRE
dbf	3	south	52	PRE
dbf	3	south	58	PRE
dbf	3	south	52	PRE
dbf	3	south	46	PRE
dbf	3	south	56	PRE
dbf	3	south	49.5	PRE
dbf	3	south	54	PRE
dbf	3	south	49.5	PRE
dbf	3	south	49.5	PRE
dbf	3	south	48	PRE
dbf	3	south	50	PRE
dbf	3	south	52	PRE
dbf	3	south	51	PRE
dbf	3	south	45	PRE
dbf	3	south	50	PRE
dbf	3	south	54.5	PRE
dbf	3	south	53	PRE
dbf	3	south	50.5	PRE
dbf	3	south	49	PRE
dbf	3	south	48	PRE
dbf	3	south	49	PRE
dbf	3	south	50	PRE
dbf	3	south	48	PRE
dbf	3	south	53	PRE
dbf	3	south	48	PRE
dbf	3	south	49	PRE
dbf	3	south	52	PRE
dbf	3	south	52	PRE
dbf	3	south	52	PRE
dbf	3	south	45	PRE
dbf	3	south	50	PRE
dbf	3	south	50	PRE
dbf	3	south	53	PRE
dbf	3	south	53	PRE
dbf	3	south	50	PRE
dbf	3	south	48	PRE
dbf	3	south	52	PRE
dbf	3	south	49	PRE
dbf	3	south	38	PRE
dbf	3	south	46	PRE
dbf	3	south	53	PRE
dbf	3	south	48	PRE
dbf	3	south	50	PRE
dbf	3	south	52.5	PRE
dbf	3	south	49	PRE
dbf	3	south	50	PRE
dbf	3	south	50	PRE
dbf	3	south	48	PRE
dbf	3	south	47	PRE
gf	1	north	54	POST
gf	1	north	54	POST
gf	1	north	52	POST
gf	1	north	54	POST
gf	1	north	54.5	POST
gf	1	north	56	POST
gf	1	north	54	POST
gf	1	north	53	POST
gf	1	north	56	POST
gf	1	north	52	POST
gf	1	north	54.5	POST
gf	1	north	54	POST
gf	1	north	50	POST
gf	1	north	50	POST
gf	1	north	54	POST
gf	1	north	52.5	POST
gf	1	north	54	POST
gf	1	north	56	POST
gf	1	north	54	POST
gf	1	north	55	POST
gf	1	north	52	POST
gf	2	north	56	POST
gf	2	north	51.5	POST
gf	2	north	52	POST
gf	2	north	51.5	POST
gf	2	north	52	POST
gf	2	north	51.5	POST
gf	2	north	52	POST
gf	2	north	50	POST
gf	2	north	53	POST
gf	2	north	54	POST
gf	2	north	50	POST
gf	2	north	58	POST
gf	2	north	52.5	POST
gf	2	north	49.5	POST
gf	2	north	52	POST
gf	2	north	52	POST
gf	2	north	57	POST
gf	2	north	56.5	POST
gf	2	north	45	POST
gf	2	north	47.5	POST
gf	2	north	50.5	POST
gf	2	north	53	POST
gf	2	north	54	POST
gf	2	north	49	POST
gf	2	north	50.5	POST
gf	2	north	50.5	POST
gf	2	north	51	POST
gf	2	north	55.5	POST
gf	2	north	58.5	POST
gf	2	north	48	POST
gf	2	north	48	POST
gf	3	north	54	POST
gf	3	north	59	POST
gf	3	north	59.5	POST
gf	3	north	56	POST
gf	3	north	59.5	POST
gf	3	north	59	POST
gf	3	north	52	POST
gf	3	north	55	POST
gf	3	north	51.5	POST
gf	3	north	55	POST
gf	3	north	48	POST
gf	3	north	52	POST
gf	3	north	46	POST
gf	3	north	44	POST
gf	3	north	51	POST
gf	3	north	55.5	POST
gf	3	north	54	POST
gf	3	north	50.5	POST
gf	3	north	49.5	POST
gf	3	north	56	POST
gf	3	north	52.5	POST
gf	3	north	49.5	POST
gf	3	north	44	POST
gf	3	north	52	POST
gf	3	north	55	POST
gf	3	north	49.5	POST
gf	3	north	50	POST
gf	3	north	53.5	POST
gf	1	south	47	POST
gf	1	south	59	POST
gf	1	south	52	POST
gf	1	south	48	POST
gf	1	south	46	POST
gf	1	south	45	POST
gf	1	south	44	POST
gf	1	south	54.5	POST
gf	1	south	49	POST
gf	1	south	43.5	POST
gf	1	south	46	POST
gf	1	south	50	POST
gf	1	south	52	POST
gf	1	south	53	POST
gf	1	south	57.5	POST
gf	1	south	54	POST
gf	1	south	54	POST
gf	1	south	54	POST
gf	1	south	54	POST
gf	1	south	56	POST
gf	1	south	56	POST
gf	1	south	51	POST
gf	1	south	58	POST
gf	1	south	59.5	POST
gf	1	south	58	POST
gf	1	south	52	POST
gf	1	south	54	POST
gf	1	south	57.5	POST
gf	1	south	51.5	POST
gf	1	south	57	POST
gf	1	south	57	POST
gf	1	south	54	POST
gf	1	south	50.5	POST
gf	1	south	57	POST
gf	1	south	53.5	POST
gf	1	south	53	POST
gf	1	south	55	POST
gf	1	south	51	POST
gf	1	south	55	POST
gf	2	south	49	POST
gf	2	south	50.5	POST
gf	2	south	49	POST
gf	2	south	50	POST
gf	2	south	53	POST
gf	2	south	52.5	POST
gf	2	south	53.5	POST
gf	2	south	50.5	POST
gf	2	south	53.5	POST
gf	2	south	54	POST
gf	2	south	55	POST
gf	2	south	47	POST
gf	2	south	50	POST
gf	2	south	60	POST
gf	2	south	53.5	POST
gf	2	south	60	POST
gf	2	south	50	POST
gf	2	south	56	POST
gf	2	south	52	POST
gf	2	south	51.5	POST
gf	2	south	55	POST
gf	2	south	60	POST
gf	2	south	62	POST
gf	2	south	47	POST
gf	2	south	59	POST
gf	2	south	53.5	POST
gf	2	south	49	POST
gf	2	south	52	POST
gf	2	south	53	POST
gf	2	south	57	POST
gf	2	south	55	POST
gf	2	south	60	POST
gf	2	south	53	POST
gf	2	south	51	POST
gf	2	south	53	POST
gf	2	south	57	POST
gf	2	south	54.5	POST
gf	2	south	49	POST
gf	2	south	54	POST
gf	2	south	51	POST
gf	2	south	52.5	POST
gf	2	south	53.5	POST
gf	2	south	46.5	POST
gf	2	south	52.5	POST
gf	2	south	56	POST
gf	2	south	53.5	POST
gf	2	south	55	POST
gf	2	south	52.5	POST
gf	2	south	54.5	POST
gf	2	south	56.5	POST
gf	2	south	44.5	POST
gf	2	south	40.5	POST
gf	2	south	52.5	POST
gf	2	south	50.5	POST
gf	2	south	54	POST
gf	2	south	54	POST
gf	2	south	52	POST
gf	2	south	46	POST
gf	2	south	53	POST
gf	2	south	46	POST
gf	2	south	48	POST
gf	2	south	53	POST
gf	2	south	50	POST
gf	2	south	42	POST
gf	2	south	56	POST
gf	2	south	46	POST
gf	2	south	56.5	POST
gf	2	south	50	POST
gf	2	south	52	POST
gf	2	south	50	POST
gf	3	south	54	POST
gf	3	south	50	POST
gf	3	south	55	POST
gf	3	south	55	POST
gf	3	south	54	POST
gf	3	south	55	POST
gf	3	south	54	POST
gf	3	south	50	POST
gf	3	south	58	POST
gf	3	south	59	POST
gf	3	south	49.5	POST
gf	3	south	51	POST
gf	3	south	51	POST
gf	3	south	58	POST
gf	3	south	59	POST
gf	3	south	52	POST
gf	3	south	52	POST
gf	3	south	54	POST
gf	3	south	49.5	POST
gf	3	south	55.5	POST
gf	3	south	49	POST
gf	3	south	54	POST
gf	3	south	49.5	POST
gf	3	south	48	POST
gf	3	south	50.5	POST
gf	3	south	54	POST
gf	3	south	57.5	POST
gf	3	south	54	POST
gf	3	south	47	POST
gf	3	south	56	POST
gf	3	south	52.5	POST
gf	3	south	57	POST
gf	3	south	48	POST
gf	3	south	54	POST
gf	3	south	51	POST
gf	3	south	50.5	POST
gf	3	south	49	POST
gf	3	south	45.5	POST
gf	3	south	54	POST
gf	1	north	58.5	PRE
gf	1	north	57.5	PRE
gf	1	north	64.5	PRE
gf	1	north	63.5	PRE
gf	1	north	55	PRE
gf	1	north	56.5	PRE
gf	1	north	56	PRE
gf	1	north	59	PRE
gf	1	north	58	PRE
gf	1	north	58	PRE
gf	1	north	54	PRE
gf	1	north	60	PRE
gf	1	north	53	PRE
gf	1	north	57	PRE
gf	1	north	61	PRE
gf	1	north	57	PRE
gf	1	north	53	PRE
gf	1	north	54	PRE
gf	1	north	57	PRE
gf	1	north	60	PRE
gf	1	north	59	PRE
gf	1	north	63	PRE
gf	1	north	64	PRE
gf	1	north	56	PRE
gf	1	north	55	PRE
gf	1	north	58	PRE
gf	1	north	57	PRE
gf	1	north	58	PRE
gf	1	north	52	PRE
gf	1	north	57	PRE
gf	1	north	59	PRE
gf	1	north	58	PRE
gf	1	north	50	PRE
gf	1	north	58	PRE
gf	1	north	58	PRE
gf	1	north	59.5	PRE
gf	1	north	60.5	PRE
gf	1	north	62.5	PRE
gf	1	north	61	PRE
gf	1	north	57	PRE
gf	1	north	53	PRE
gf	1	north	57	PRE
gf	1	north	56.5	PRE
gf	1	north	58.5	PRE
gf	1	north	59	PRE
gf	1	north	61	PRE
gf	1	north	60	PRE
gf	1	north	55	PRE
gf	1	north	58	PRE
gf	1	north	57.5	PRE
gf	1	north	59.5	PRE
gf	1	north	58	PRE
gf	1	north	58	PRE
gf	1	north	59.5	PRE
gf	1	north	59	PRE
gf	1	north	62.5	PRE
gf	1	north	55	PRE
gf	2	north	51	PRE
gf	2	north	53	PRE
gf	2	north	58.5	PRE
gf	2	north	53	PRE
gf	2	north	56	PRE
gf	2	north	55	PRE
gf	2	north	50	PRE
gf	2	north	53	PRE
gf	2	north	51.5	PRE
gf	2	north	55	PRE
gf	2	north	55	PRE
gf	2	north	54	PRE
gf	2	north	55	PRE
gf	2	north	47	PRE
gf	2	north	58	PRE
gf	2	north	63	PRE
gf	2	north	50	PRE
gf	2	north	54	PRE
gf	2	north	51	PRE
gf	2	north	65	PRE
gf	2	north	55	PRE
gf	2	north	59	PRE
gf	2	north	59	PRE
gf	2	north	56	PRE
gf	2	north	57	PRE
gf	2	north	48	PRE
gf	2	north	58	PRE
gf	2	north	52	PRE
gf	2	north	49.5	PRE
gf	2	north	52	PRE
gf	2	north	56	PRE
gf	2	north	55	PRE
gf	2	north	58	PRE
gf	2	north	54	PRE
gf	2	north	50	PRE
gf	2	north	55	PRE
gf	2	north	61	PRE
gf	2	north	51	PRE
gf	2	north	50.5	PRE
gf	2	north	55	PRE
gf	2	north	52	PRE
gf	2	north	59	PRE
gf	2	north	51.5	PRE
gf	2	north	57	PRE
gf	2	north	52	PRE
gf	2	north	60	PRE
gf	2	north	56.5	PRE
gf	2	north	52.5	PRE
gf	2	north	55	PRE
gf	2	north	48	PRE
gf	2	north	60	PRE
gf	2	north	54	PRE
gf	2	north	56	PRE
gf	2	north	55	PRE
gf	2	north	52	PRE
gf	2	north	58.5	PRE
gf	2	north	49	PRE
gf	2	north	53	PRE
gf	2	north	54	PRE
gf	2	north	49	PRE
gf	2	north	49	PRE
gf	2	north	56	PRE
gf	2	north	52	PRE
gf	2	north	53	PRE
gf	2	north	53	PRE
gf	2	north	53	PRE
gf	2	north	48	PRE
gf	2	north	56	PRE
gf	2	north	52.5	PRE
gf	2	north	54	PRE
gf	2	north	57	PRE
gf	2	north	57	PRE
gf	2	north	50	PRE
gf	2	north	56	PRE
gf	2	north	58	PRE
gf	2	north	52.5	PRE
gf	2	north	57	PRE
gf	2	north	52	PRE
gf	2	north	58	PRE
gf	2	north	59	PRE
gf	2	north	50.5	PRE
gf	2	north	52	PRE
gf	2	north	58	PRE
gf	2	north	56	PRE
gf	2	north	56.5	PRE
gf	2	north	57.5	PRE
gf	2	north	52	PRE
gf	2	north	55	PRE
gf	3	north	55	PRE
gf	3	north	56	PRE
gf	3	north	58.5	PRE
gf	3	north	55	PRE
gf	3	north	56	PRE
gf	3	north	55.5	PRE
gf	3	north	42	PRE
gf	3	north	41	PRE
gf	3	north	51	PRE
gf	3	north	41	PRE
gf	3	north	52	PRE
gf	3	north	49	PRE
gf	3	north	54	PRE
gf	3	north	42	PRE
gf	3	north	53	PRE
gf	3	north	55	PRE
gf	3	north	54	PRE
gf	3	north	52	PRE
gf	3	north	58	PRE
gf	3	north	40	PRE
gf	3	north	44	PRE
gf	3	north	56	PRE
gf	3	north	57	PRE
gf	3	north	50.5	PRE
gf	3	north	54	PRE
gf	3	north	51	PRE
gf	3	north	50	PRE
gf	3	north	54	PRE
gf	3	north	54.5	PRE
gf	3	north	45.5	PRE
gf	3	north	52	PRE
gf	3	north	57	PRE
gf	3	north	55	PRE
gf	3	north	52.5	PRE
gf	3	north	43	PRE
gf	3	north	43.5	PRE
gf	3	north	56	PRE
gf	3	north	46	PRE
gf	3	north	54	PRE
gf	3	north	53	PRE
gf	3	north	44.5	PRE
gf	3	north	56	PRE
gf	3	north	57	PRE
gf	3	north	55	PRE
gf	3	north	52	PRE
gf	3	north	63	PRE
gf	1	south	45	PRE
gf	1	south	53	PRE
gf	1	south	57	PRE
gf	1	south	56.5	PRE
gf	1	south	58	PRE
gf	1	south	51	PRE
gf	1	south	55	PRE
gf	1	south	54.5	PRE
gf	1	south	49	PRE
gf	1	south	55	PRE
gf	1	south	56	PRE
gf	1	south	52	PRE
gf	1	south	48	PRE
gf	1	south	52.5	PRE
gf	1	south	57.5	PRE
gf	1	south	52	PRE
gf	1	south	48	PRE
gf	1	south	55	PRE
gf	1	south	56	PRE
gf	1	south	54	PRE
gf	1	south	55	PRE
gf	1	south	53.5	PRE
gf	1	south	55	PRE
gf	1	south	54	PRE
gf	1	south	58	PRE
gf	1	south	59	PRE
gf	1	south	49	PRE
gf	1	south	54	PRE
gf	1	south	48	PRE
gf	1	south	55	PRE
gf	1	south	53	PRE
gf	1	south	51	PRE
gf	1	south	58	PRE
gf	1	south	55	PRE
gf	1	south	52	PRE
gf	1	south	51	PRE
gf	1	south	54	PRE
gf	1	south	47	PRE
gf	1	south	47	PRE
gf	1	south	51	PRE
gf	1	south	53	PRE
gf	1	south	50	PRE
gf	1	south	55	PRE
gf	1	south	46	PRE
gf	1	south	51	PRE
gf	1	south	58	PRE
gf	1	south	52	PRE
gf	1	south	54	PRE
gf	1	south	50	PRE
gf	1	south	54	PRE
gf	1	south	50	PRE
gf	1	south	50	PRE
gf	1	south	42	PRE
gf	1	south	53	PRE
gf	1	south	56	PRE
gf	1	south	52	PRE
gf	1	south	57	PRE
gf	1	south	58	PRE
gf	1	south	54	PRE
gf	1	south	52	PRE
gf	1	south	51	PRE
gf	1	south	50	PRE
gf	1	south	48	PRE
gf	1	south	56	PRE
gf	1	south	56	PRE
gf	1	south	51	PRE
gf	1	south	54	PRE
gf	1	south	49.5	PRE
gf	1	south	55	PRE
gf	1	south	50	PRE
gf	1	south	51.5	PRE
gf	1	south	52	PRE
gf	1	south	50	PRE
gf	1	south	57	PRE
gf	1	south	56	PRE
gf	1	south	55	PRE
gf	1	south	50	PRE
gf	1	south	56	PRE
gf	1	south	54	PRE
gf	1	south	60	PRE
gf	1	south	62	PRE
gf	1	south	50	PRE
gf	1	south	50	PRE
gf	1	south	51	PRE
gf	1	south	57	PRE
gf	1	south	56	PRE
gf	1	south	54	PRE
gf	1	south	47	PRE
gf	1	south	59	PRE
gf	1	south	52	PRE
gf	1	south	53	PRE
gf	1	south	54	PRE
gf	1	south	54	PRE
gf	1	south	56	PRE
gf	1	south	55	PRE
gf	1	south	52	PRE
gf	1	south	54	PRE
gf	1	south	57	PRE
gf	1	south	50	PRE
gf	1	south	55	PRE
gf	1	south	66	PRE
gf	1	south	56	PRE
gf	1	south	57	PRE
gf	1	south	55	PRE
gf	1	south	54	PRE
gf	1	south	60	PRE
gf	1	south	55	PRE
gf	1	south	50	PRE
gf	1	south	50	PRE
gf	1	south	58	PRE
gf	1	south	43	PRE
gf	1	south	52	PRE
gf	1	south	42	PRE
gf	1	south	52	PRE
gf	1	south	58	PRE
gf	1	south	50	PRE
gf	1	south	61	PRE
gf	1	south	48	PRE
gf	1	south	52	PRE
gf	1	south	48	PRE
gf	1	south	58	PRE
gf	1	south	54	PRE
gf	1	south	56	PRE
gf	1	south	56	PRE
gf	1	south	54	PRE
gf	1	south	54	PRE
gf	1	south	47	PRE
gf	1	south	56	PRE
gf	1	south	59	PRE
gf	1	south	55	PRE
gf	1	south	48	PRE
gf	1	south	61	PRE
gf	1	south	58	PRE
gf	1	south	50	PRE
gf	1	south	55	PRE
gf	1	south	54	PRE
gf	1	south	53	PRE
gf	1	south	52	PRE
gf	1	south	54	PRE
gf	1	south	57.5	PRE
gf	1	south	50.5	PRE
gf	1	south	60	PRE
gf	1	south	60	PRE
gf	1	south	57.5	PRE
gf	1	south	51.5	PRE
gf	1	south	58	PRE
gf	1	south	58.5	PRE
gf	1	south	57	PRE
gf	1	south	59	PRE
gf	1	south	55	PRE
gf	1	south	55.5	PRE
gf	1	south	54.5	PRE
gf	1	south	62	PRE
gf	1	south	51	PRE
gf	1	south	54.5	PRE
gf	1	south	50	PRE
gf	1	south	51	PRE
gf	1	south	46	PRE
gf	1	south	53	PRE
gf	1	south	56	PRE
gf	1	south	54	PRE
gf	1	south	54	PRE
gf	1	south	54	PRE
gf	1	south	53	PRE
gf	1	south	48	PRE
gf	1	south	54.5	PRE
gf	1	south	50	PRE
gf	1	south	58	PRE
gf	1	south	51	PRE
gf	1	south	50	PRE
gf	1	south	53	PRE
gf	2	south	49	PRE
gf	2	south	57	PRE
gf	2	south	52	PRE
gf	2	south	52	PRE
gf	2	south	55	PRE
gf	2	south	52	PRE
gf	2	south	55	PRE
gf	2	south	50	PRE
gf	2	south	49	PRE
gf	2	south	46	PRE
gf	2	south	50	PRE
gf	2	south	49	PRE
gf	2	south	51	PRE
gf	2	south	51	PRE
gf	2	south	52	PRE
gf	2	south	55	PRE
gf	2	south	56	PRE
gf	2	south	52	PRE
gf	2	south	53	PRE
gf	2	south	46	PRE
gf	2	south	50	PRE
gf	2	south	49	PRE
gf	2	south	51	PRE
gf	2	south	49	PRE
gf	2	south	52	PRE
gf	2	south	49	PRE
gf	2	south	51	PRE
gf	2	south	52	PRE
gf	2	south	51	PRE
gf	2	south	54	PRE
gf	2	south	48	PRE
gf	2	south	46	PRE
gf	2	south	53	PRE
gf	2	south	50	PRE
gf	2	south	54	PRE
gf	2	south	52	PRE
gf	2	south	54	PRE
gf	2	south	47	PRE
gf	2	south	48	PRE
gf	2	south	48	PRE
gf	2	south	53	PRE
gf	2	south	50	PRE
gf	2	south	46	PRE
gf	2	south	57	PRE
gf	2	south	52	PRE
gf	2	south	50	PRE
gf	2	south	51	PRE
gf	2	south	52	PRE
gf	2	south	50	PRE
gf	2	south	47	PRE
gf	2	south	52	PRE
gf	2	south	49	PRE
gf	2	south	48	PRE
gf	2	south	52	PRE
gf	2	south	47	PRE
gf	2	south	51	PRE
gf	2	south	52	PRE
gf	2	south	55	PRE
gf	2	south	51	PRE
gf	2	south	53	PRE
gf	2	south	52	PRE
gf	2	south	52	PRE
gf	2	south	51	PRE
gf	2	south	49	PRE
gf	2	south	48	PRE
gf	2	south	54	PRE
gf	2	south	46	PRE
gf	2	south	47	PRE
gf	2	south	51	PRE
gf	2	south	51	PRE
gf	2	south	53	PRE
gf	2	south	49	PRE
gf	2	south	51	PRE
gf	2	south	48	PRE
gf	2	south	51	PRE
gf	2	south	50	PRE
gf	2	south	51	PRE
gf	2	south	53	PRE
gf	2	south	54	PRE
gf	2	south	53	PRE
gf	2	south	57	PRE
gf	2	south	49	PRE
gf	2	south	63	PRE
gf	2	south	48	PRE
gf	2	south	49	PRE
gf	2	south	53	PRE
gf	2	south	54	PRE
gf	2	south	57	PRE
gf	2	south	53	PRE
gf	2	south	53	PRE
gf	2	south	55	PRE
gf	2	south	57	PRE
gf	2	south	51	PRE
gf	2	south	52	PRE
gf	2	south	47	PRE
gf	2	south	57	PRE
gf	2	south	53	PRE
gf	2	south	53	PRE
gf	2	south	55	PRE
gf	2	south	59	PRE
gf	2	south	53	PRE
gf	2	south	57	PRE
gf	2	south	49	PRE
gf	2	south	58	PRE
gf	2	south	47	PRE
gf	2	south	51	PRE
gf	2	south	44	PRE
gf	2	south	40	PRE
gf	2	south	48	PRE
gf	2	south	49	PRE
gf	2	south	50	PRE
gf	2	south	49.5	PRE
gf	2	south	49.5	PRE
gf	2	south	56	PRE
gf	2	south	43	PRE
gf	2	south	47.5	PRE
gf	2	south	42	PRE
gf	2	south	58	PRE
gf	2	south	58	PRE
gf	2	south	58	PRE
gf	2	south	50.5	PRE
gf	2	south	39.5	PRE
gf	2	south	44	PRE
gf	2	south	53	PRE
gf	2	south	52	PRE
gf	2	south	46	PRE
gf	2	south	57	PRE
gf	2	south	55	PRE
gf	2	south	48	PRE
gf	2	south	49	PRE
gf	2	south	52	PRE
gf	2	south	44	PRE
gf	2	south	50	PRE
gf	2	south	58	PRE
gf	2	south	47	PRE
gf	2	south	49	PRE
gf	2	south	59	PRE
gf	2	south	54	PRE
gf	2	south	53	PRE
gf	2	south	47	PRE
gf	2	south	48	PRE
gf	2	south	44	PRE
gf	2	south	54	PRE
gf	2	south	52	PRE
gf	2	south	52	PRE
gf	2	south	48	PRE
gf	2	south	50	PRE
gf	2	south	54	PRE
gf	2	south	56	PRE
gf	2	south	54.5	PRE
gf	2	south	51	PRE
gf	2	south	57	PRE
gf	2	south	53	PRE
gf	2	south	54	PRE
gf	2	south	52	PRE
gf	2	south	48	PRE
gf	2	south	52	PRE
gf	2	south	52	PRE
gf	2	south	54	PRE
gf	2	south	50	PRE
gf	2	south	56	PRE
gf	2	south	54	PRE
gf	2	south	53	PRE
gf	2	south	52	PRE
gf	2	south	52.5	PRE
gf	2	south	52	PRE
gf	2	south	48	PRE
gf	2	south	52	PRE
gf	2	south	50	PRE
gf	2	south	50.5	PRE
gf	2	south	54.5	PRE
gf	2	south	54	PRE
gf	2	south	52.5	PRE
gf	2	south	59	PRE
gf	2	south	48	PRE
gf	2	south	58	PRE
gf	2	south	48	PRE
gf	2	south	52	PRE
gf	2	south	53	PRE
gf	2	south	50	PRE
gf	2	south	46	PRE
gf	2	south	50	PRE
gf	2	south	55.5	PRE
gf	2	south	54.5	PRE
gf	2	south	48	PRE
gf	2	south	55.5	PRE
gf	2	south	46	PRE
gf	2	south	50	PRE
gf	2	south	54	PRE
gf	2	south	52	PRE
gf	2	south	47.5	PRE
gf	2	south	52	PRE
gf	2	south	54	PRE
gf	2	south	54	PRE
gf	2	south	56	PRE
gf	2	south	48	PRE
gf	2	south	49.5	PRE
gf	2	south	48	PRE
gf	2	south	54	PRE
gf	2	south	51	PRE
gf	2	south	44	PRE
gf	2	south	53	PRE
gf	2	south	56	PRE
gf	2	south	54.5	PRE
gf	2	south	55	PRE
gf	2	south	50	PRE
gf	2	south	47	PRE
gf	2	south	53	PRE
gf	2	south	51	PRE
gf	2	south	49	PRE
gf	2	south	55	PRE
gf	2	south	51	PRE
gf	2	south	52	PRE
gf	2	south	49	PRE
gf	2	south	52	PRE
gf	2	south	57	PRE
gf	2	south	56	PRE
gf	2	south	53	PRE
gf	2	south	56	PRE
gf	2	south	51.5	PRE
gf	2	south	54	PRE
gf	2	south	54	PRE
gf	2	south	52	PRE
gf	2	south	57	PRE
gf	2	south	53	PRE
gf	2	south	56	PRE
gf	2	south	51	PRE
gf	2	south	53	PRE
gf	2	south	54	PRE
gf	2	south	55	PRE
gf	2	south	56	PRE
gf	2	south	47	PRE
gf	2	south	48	PRE
gf	2	south	52	PRE
gf	2	south	55	PRE
gf	2	south	48	PRE
gf	2	south	54	PRE
gf	2	south	51	PRE
gf	2	south	48	PRE
gf	2	south	46	PRE
gf	2	south	54	PRE
gf	2	south	52	PRE
gf	2	south	47	PRE
gf	2	south	58	PRE
gf	2	south	43.5	PRE
gf	2	south	54	PRE
gf	2	south	51	PRE
gf	2	south	50	PRE
gf	2	south	52	PRE
gf	2	south	49	PRE
gf	2	south	51	PRE
gf	2	south	50	PRE
gf	2	south	48	PRE
gf	2	south	56	PRE
gf	3	south	54	PRE
gf	3	south	54	PRE
gf	3	south	53	PRE
gf	3	south	55	PRE
gf	3	south	54	PRE
gf	3	south	52	PRE
gf	3	south	55	PRE
gf	3	south	46	PRE
gf	3	south	52	PRE
gf	3	south	49	PRE
gf	3	south	48	PRE
gf	3	south	55	PRE
gf	3	south	51	PRE
gf	3	south	55	PRE
gf	3	south	46	PRE
gf	3	south	54	PRE
gf	3	south	53	PRE
gf	3	south	51	PRE
gf	3	south	53	PRE
gf	3	south	51	PRE
gf	3	south	56	PRE
gf	3	south	48	PRE
gf	3	south	49	PRE
gf	3	south	50	PRE
gf	3	south	54	PRE
gf	3	south	45	PRE
gf	3	south	59	PRE
gf	3	south	54	PRE
gf	3	south	52	PRE
gf	3	south	54	PRE
gf	3	south	33	PRE
gf	3	south	42.5	PRE
gf	3	south	55	PRE
gf	3	south	54	PRE
gf	3	south	53	PRE
gf	3	south	48	PRE
gf	3	south	55	PRE
gf	3	south	52	PRE
gf	3	south	52.5	PRE
gf	3	south	49	PRE
gf	3	south	48	PRE
gf	3	south	56.5	PRE
gf	3	south	52	PRE
gf	3	south	59	PRE
gf	3	south	54	PRE
gf	3	south	56	PRE
gf	3	south	50	PRE
gf	3	south	55	PRE
gf	3	south	54	PRE
gf	3	south	58	PRE
gf	3	south	50	PRE
gf	3	south	49	PRE
gf	3	south	52.5	PRE
gf	3	south	54	PRE
gf	3	south	54.5	PRE
gf	3	south	50.5	PRE
gf	3	south	46.5	PRE
gf	3	south	46.5	PRE
gf	3	south	46	PRE
gf	3	south	49.5	PRE
gf	3	south	49.5	PRE
gf	3	south	32	PRE
gf	3	south	46.5	PRE
gf	3	south	42	PRE
gf	3	south	47	PRE
gf	3	south	38	PRE
gf	3	south	42	PRE
gf	3	south	48	PRE
gf	3	south	51	PRE
gf	3	south	58	PRE
gf	3	south	46	PRE
gf	3	south	58	PRE
gf	3	south	56	PRE
gf	3	south	48	PRE
gf	3	south	49.5	PRE
gf	3	south	50	PRE
gf	3	south	50	PRE
gf	3	south	50	PRE
gf	3	south	48	PRE
gf	3	south	44	PRE
gf	3	south	50	PRE
gf	3	south	54	PRE
gf	3	south	53	PRE
gf	3	south	66	PRE
gf	3	south	50.5	PRE
gf	3	south	54	PRE
gf	3	south	50.5	PRE
gf	3	south	60	PRE
gf	3	south	52	PRE
gf	3	south	59	PRE
gf	3	south	52	PRE
gf	3	south	52	PRE
gf	3	south	52	PRE
gf	3	south	56	PRE
gf	3	south	59	PRE
gf	3	south	53	PRE
gf	3	south	55	PRE
gf	3	south	50	PRE
gf	3	south	54	PRE
gf	3	south	55	PRE
gf	3	south	48	PRE
gf	3	south	56	PRE
gf	3	south	52	PRE
gf	3	south	55	PRE
gf	3	south	54	PRE
gf	3	south	50	PRE
gf	3	south	53.5	PRE
gf	3	south	56.5	PRE
gf	3	south	54.5	PRE
gf	3	south	52	PRE
gf	3	south	58	PRE
gf	3	south	54.5	PRE
gf	3	south	56	PRE
gf	3	south	53.5	PRE
gf	3	south	57.5	PRE
gf	3	south	57	PRE
gf	3	south	53	PRE
gf	3	south	56	PRE
gf	3	south	55	PRE
gf	3	south	54	PRE
gf	3	south	53.5	PRE
gf	3	south	57	PRE
gf	3	south	50	PRE
gf	3	south	46	PRE
gf	3	south	56	PRE
gf	3	south	52	PRE
gf	3	south	54	PRE
gf	3	south	54	PRE
gf	3	south	51	PRE
gf	3	south	53.5	PRE
gf	3	south	49.5	PRE
gf	3	south	46	PRE
gf	3	south	54	PRE
gf	3	south	58	PRE
gf	3	south	51	PRE
gf	3	south	54	PRE
gf	3	south	51.5	PRE
gf	3	south	47.5	PRE
gf	3	south	48.5	PRE
gf	3	south	55	PRE
gf	3	south	55	PRE
gf	3	south	52	PRE
gf	3	south	49	PRE
gf	3	south	52	PRE
gf	3	south	56	PRE
gf	3	south	49	PRE
gf	3	south	50.5	PRE
gf	3	south	49	PRE
gf	3	south	54	PRE
gf	3	south	53	PRE
gf	3	south	55	PRE
gf	3	south	51	PRE
gf	3	south	50	PRE
gf	3	south	57	PRE
gf	3	south	52.5	PRE
gf	3	south	53	PRE
gf	3	south	39.5	PRE
gf	3	south	40	PRE
gf	3	south	45	PRE
gf	3	south	52	PRE
gf	3	south	43	PRE
gf	3	south	58	PRE
gf	3	south	58.5	PRE
gf	3	south	57.5	PRE
gf	3	south	49.5	PRE
gf	3	south	32	PRE
gf	3	south	50	PRE
gf	3	south	60	PRE
gf	3	south	50	PRE
gf	3	south	51	PRE
gf	3	south	49.5	PRE
gf	3	south	49	PRE
gf	3	south	56.5	PRE
gf	3	south	49.5	PRE
gf	3	south	57	PRE
gf	3	south	54	PRE
gf	3	south	49	PRE
gf	3	south	45	PRE
gf	3	south	51	PRE
gf	3	south	54	PRE
gf	3	south	54	PRE
gf	3	south	60	PRE
gf	3	south	55	PRE
gf	3	south	54	PRE
gf	3	south	56	PRE
gf	3	south	60	PRE
gf	3	south	48	PRE
gf	3	south	52	PRE
gf	3	south	52	PRE
gf	3	south	52	PRE
gf	3	south	52	PRE
gf	3	south	52	PRE
gf	3	south	49	PRE
gf	3	south	48	PRE
gf	3	south	55	PRE
gf	3	south	54.5	PRE
gf	3	south	49.5	PRE
gf	3	south	52	PRE
gf	3	south	42	PRE
ltf	1	north	53	POST
ltf	1	north	57	POST
ltf	1	north	63	POST
ltf	1	north	58	POST
ltf	1	north	58	POST
ltf	1	north	55	POST
ltf	1	north	56	POST
ltf	1	north	59.5	POST
ltf	1	north	55	POST
ltf	1	north	63	POST
ltf	1	north	58	POST
ltf	1	north	58	POST
ltf	1	north	60	POST
ltf	1	north	56	POST
ltf	1	north	57	POST
ltf	1	north	56	POST
ltf	1	north	55	POST
ltf	1	north	54	POST
ltf	1	north	56	POST
ltf	1	north	44	POST
ltf	1	north	53	POST
ltf	1	north	52	POST
ltf	1	north	58	POST
ltf	1	north	54	POST
ltf	1	north	55.5	POST
ltf	1	north	54.5	POST
ltf	1	north	51	POST
ltf	1	north	56	POST
ltf	1	north	58	POST
ltf	1	north	53	POST
ltf	1	north	56	POST
ltf	1	north	53	POST
ltf	1	north	55	POST
ltf	1	north	52	POST
ltf	1	north	54	POST
ltf	1	north	50	POST
ltf	1	north	58.5	POST
ltf	1	north	55	POST
ltf	1	north	54.5	POST
ltf	1	north	54	POST
ltf	1	north	49.5	POST
ltf	1	north	57	POST
ltf	1	north	56	POST
ltf	1	north	58	POST
ltf	1	north	56.5	POST
ltf	1	north	56	POST
ltf	1	north	54	POST
ltf	1	north	63	POST
ltf	1	north	58.5	POST
ltf	1	north	51	POST
ltf	1	north	57	POST
ltf	1	north	57	POST
ltf	1	north	59	POST
ltf	1	north	56	POST
ltf	1	north	56	POST
ltf	1	north	56	POST
ltf	1	north	50	POST
ltf	1	north	55	POST
ltf	1	north	54	POST
ltf	1	north	58	POST
ltf	1	north	57	POST
ltf	1	north	66	POST
ltf	1	north	58	POST
ltf	1	north	50	POST
ltf	1	north	60.5	POST
ltf	1	north	57	POST
ltf	1	north	52	POST
ltf	1	north	48.5	POST
ltf	1	north	64	POST
ltf	1	north	54	POST
ltf	1	north	56.5	POST
ltf	1	north	56	POST
ltf	1	north	56	POST
ltf	1	north	48	POST
ltf	1	north	60	POST
ltf	1	north	59.5	POST
ltf	1	north	55	POST
ltf	1	north	57.5	POST
ltf	1	north	63	POST
ltf	1	north	56	POST
ltf	1	north	60	POST
ltf	1	north	56	POST
ltf	1	north	59.5	POST
ltf	1	north	59	POST
ltf	1	north	52	POST
ltf	1	north	59	POST
ltf	1	north	56.5	POST
ltf	2	north	57	POST
ltf	2	north	51	POST
ltf	2	north	54.5	POST
ltf	2	north	55.5	POST
ltf	2	north	50.5	POST
ltf	2	north	52	POST
ltf	2	north	53	POST
ltf	2	north	54	POST
ltf	2	north	54	POST
ltf	2	north	55	POST
ltf	2	north	52	POST
ltf	2	north	57	POST
ltf	2	north	59	POST
ltf	2	north	57	POST
ltf	2	north	53.5	POST
ltf	2	north	51.5	POST
ltf	2	north	56.5	POST
ltf	2	north	44.5	POST
ltf	3	north	51	POST
ltf	3	north	49	POST
ltf	3	north	55	POST
ltf	3	north	55	POST
ltf	3	north	51	POST
ltf	3	north	58	POST
ltf	3	north	59	POST
ltf	3	north	49	POST
ltf	3	north	53.5	POST
ltf	3	north	54	POST
ltf	3	north	59.5	POST
ltf	3	north	54	POST
ltf	3	north	48	POST
ltf	3	north	56	POST
[truncated: 1,134 more rows]

## Sheet: Keel
Species	Zone	Season	keel	Management
dbf	north	3	1.5	POST
dbf	north	3	2	POST
dbf	north	3	2	POST
dbf	north	3	2	POST
dbf	north	3	2	POST
dbf	north	3	2	POST
dbf	north	3	2	POST
dbf	north	3	2	POST
dbf	north	3	2	POST
dbf	north	3	2	POST
dbf	north	3	2	POST
dbf	north	3	2	POST
dbf	north	3	2	POST
dbf	north	3	2	POST
dbf	north	3	2	POST
dbf	north	3	2	POST
dbf	north	3	2.5	POST
dbf	north	3	2.5	POST
dbf	north	3	2.5	POST
dbf	north	3	2.5	POST
dbf	north	3	2.5	POST
dbf	north	3	3	POST
dbf	north	3	3	POST
dbf	north	3	3	POST
dbf	south	3	1.5	POST
dbf	south	3	1.5	POST
dbf	south	3	1.5	POST
dbf	south	3	2	POST
dbf	south	3	2	POST
dbf	south	3	2	POST
dbf	south	3	2	POST
dbf	south	3	2	POST
dbf	south	3	2	POST
dbf	south	3	2	POST
dbf	south	3	2	POST
dbf	south	3	2	POST
dbf	south	3	2	POST
dbf	south	3	2	POST
dbf	south	3	2.5	POST
dbf	south	3	2.5	POST
dbf	south	3	2.5	POST
dbf	south	3	2.5	POST
dbf	south	3	2.5	POST
dbf	south	3	2.5	POST
dbf	south	3	3	POST
dbf	south	3	3	POST
dbf	south	3	3	POST
dbf	south	3	3	POST
dbf	north	3	1.5	PRE
dbf	north	3	1.5	PRE
dbf	north	3	1.5	PRE
dbf	north	3	1.5	PRE
dbf	north	3	1.5	PRE
dbf	north	3	1.5	PRE
dbf	north	3	2	PRE
dbf	north	3	2	PRE
dbf	north	3	2	PRE
dbf	north	3	2	PRE
dbf	north	3	2	PRE
dbf	north	3	2	PRE
dbf	north	3	2	PRE
dbf	north	3	2	PRE
dbf	north	3	2	PRE
dbf	north	3	2	PRE
dbf	north	3	2	PRE
dbf	north	3	2	PRE
dbf	north	3	2	PRE
dbf	north	3	2	PRE
dbf	north	3	2.5	PRE
dbf	north	3	2.5	PRE
dbf	north	3	2.5	PRE
dbf	north	3	2.5	PRE
dbf	north	3	2.5	PRE
dbf	north	3	2.5	PRE
dbf	north	3	2.5	PRE
dbf	north	3	2.5	PRE
dbf	north	3	2.5	PRE
dbf	north	3	2.5	PRE
dbf	north	3	2.5	PRE
dbf	north	3	2.5	PRE
dbf	north	3	2.5	PRE
dbf	north	3	2.5	PRE
dbf	north	3	2.5	PRE
dbf	north	3	2.5	PRE
dbf	north	3	2.5	PRE
dbf	north	3	2.5	PRE
dbf	north	3	2.5	PRE
dbf	north	3	2.5	PRE
dbf	north	3	2.5	PRE
dbf	north	3	3	PRE
dbf	north	3	3	PRE
dbf	north	3	3	PRE
dbf	north	3	3	PRE
dbf	south	3	1	PRE
dbf	south	3	1	PRE
dbf	south	3	1.5	PRE
dbf	south	3	1.5	PRE
dbf	south	3	1.5	PRE
dbf	south	3	1.5	PRE
dbf	south	3	1.5	PRE
dbf	south	3	1.5	PRE
dbf	south	3	1.5	PRE
dbf	south	3	1.5	PRE
dbf	south	3	1.5	PRE
dbf	south	3	1.5	PRE
dbf	south	3	1.5	PRE
dbf	south	3	1.5	PRE
dbf	south	3	1.5	PRE
dbf	south	3	1.5	PRE
dbf	south	3	1.5	PRE
dbf	south	3	1.5	PRE
dbf	south	3	1.5	PRE
dbf	south	3	1.5	PRE
dbf	south	3	1.5	PRE
dbf	south	3	1.5	PRE
dbf	south	3	1.5	PRE
dbf	south	3	1.5	PRE
dbf	south	3	1.5	PRE
dbf	south	3	1.5	PRE
dbf	south	3	1.5	PRE
dbf	south	3	1.5	PRE
dbf	south	3	1.5	PRE
dbf	south	3	1.5	PRE
dbf	south	3	1.5	PRE
dbf	south	3	2	PRE
dbf	south	3	2	PRE
dbf	south	3	2	PRE
dbf	south	3	2	PRE
dbf	south	3	2	PRE
dbf	south	3	2	PRE
dbf	south	3	2	PRE
dbf	south	3	2	PRE
dbf	south	3	2	PRE
dbf	south	3	2	PRE
dbf	south	3	2	PRE
dbf	south	3	2	PRE
dbf	south	3	2	PRE
dbf	south	3	2	PRE
dbf	south	3	2	PRE
dbf	south	3	2	PRE
dbf	south	3	2	PRE
dbf	south	3	2	PRE
dbf	south	3	2	PRE
dbf	south	3	2	PRE
dbf	south	3	2	PRE
dbf	south	3	2	PRE
dbf	south	3	2	PRE
dbf	south	3	2	PRE
dbf	south	3	2	PRE
dbf	south	3	2	PRE
dbf	south	3	2	PRE
dbf	south	3	2	PRE
dbf	south	3	2	PRE
dbf	south	3	2	PRE
dbf	south	3	2	PRE
dbf	south	3	2	PRE
dbf	south	3	2	PRE
dbf	south	3	2	PRE
dbf	south	3	2	PRE
dbf	south	3	2	PRE
dbf	south	3	2	PRE
dbf	south	3	2	PRE
dbf	south	3	2	PRE
dbf	south	3	2	PRE
dbf	south	3	2	PRE
dbf	south	3	2	PRE
dbf	south	3	2.5	PRE
dbf	south	3	2.5	PRE
dbf	south	3	2.5	PRE
dbf	south	3	2.5	PRE
dbf	south	3	2.5	PRE
dbf	south	3	2.5	PRE
dbf	south	3	2.5	PRE
dbf	south	3	2.5	PRE
dbf	south	3	2.5	PRE
dbf	south	3	2.5	PRE
dbf	south	3	2.5	PRE
dbf	south	3	2.5	PRE
dbf	south	3	2.5	PRE
dbf	south	3	2.5	PRE
dbf	south	3	2.5	PRE
dbf	south	3	2.5	PRE
dbf	south	3	2.5	PRE
dbf	south	3	2.5	PRE
dbf	south	3	2.5	PRE
dbf	south	3	2.5	PRE
dbf	south	3	2.5	PRE
dbf	south	3	2.5	PRE
dbf	south	3	2.5	PRE
dbf	south	3	2.5	PRE
dbf	south	3	2.5	PRE
dbf	south	3	2.5	PRE
dbf	south	3	2.5	PRE
dbf	south	3	2.5	PRE
dbf	south	3	2.5	PRE
dbf	south	3	2.5	PRE
dbf	south	3	2.5	PRE
dbf	south	3	2.5	PRE
dbf	south	3	2.5	PRE
dbf	south	3	2.5	PRE
dbf	south	3	2.5	PRE
dbf	south	3	2.5	PRE
dbf	south	3	2.5	PRE
dbf	south	3	2.5	PRE
dbf	south	3	2.5	PRE
dbf	south	3	2.5	PRE
dbf	south	3	2.5	PRE
dbf	south	3	3	PRE
dbf	south	3	3	PRE
dbf	south	3	3	PRE
dbf	south	3	3	PRE
dbf	south	3	3	PRE
dbf	south	3	3	PRE
dbf	south	3	3	PRE
dbf	south	3	3	PRE
dbf	south	3	3	PRE
dbf	south	3	3	PRE
dbf	south	3	3	PRE
dbf	south	3	3	PRE
dbf	south	3	3	PRE
dbf	south	3	3	PRE
dbf	south	3	3	PRE
dbf	south	3	3	PRE
dbf	south	3	3	PRE
dbf	south	3	3	PRE
dbf	south	3	3	PRE
dbf	south	3	3	PRE
dbf	south	3	3	PRE
dbf	south	3	3	PRE
dbf	south	3	3	PRE
dbf	south	3	3	PRE
dbf	south	3	3	PRE
dbf	south	3	3	PRE
dbf	south	3	3	PRE
dbf	south	3	3	PRE
dbf	south	3	3	PRE
dbf	south	3	3	PRE
dbf	south	3	3	PRE
dbf	south	3	3	PRE
dbf	south	3	3	PRE
dbf	south	3	3	PRE
dbf	south	3	3	PRE
dbf	south	3	3	PRE
dbf	south	3	3	PRE
dbf	south	3	3	PRE
dbf	south	3	3	PRE
dbf	south	3	3	PRE
dbf	south	3	3	PRE
dbf	south	3	3	PRE
gf	north	3	1	POST
gf	north	3	1	POST
gf	north	3	1.5	POST
gf	north	3	1.5	POST
gf	north	3	1.5	POST
gf	north	3	1.5	POST
gf	north	3	1.5	POST
gf	north	3	1.5	POST
gf	north	3	1.5	POST
gf	north	3	1.5	POST
gf	north	3	1.5	POST
gf	north	3	2	POST
gf	north	3	2	POST
gf	north	3	2	POST
gf	north	3	2	POST
gf	north	3	2	POST
gf	north	3	2	POST
gf	north	3	2	POST
gf	north	3	2	POST
gf	north	3	2	POST
gf	north	3	2	POST
gf	north	3	2	POST
gf	north	3	2	POST
gf	north	3	2	POST
gf	north	3	2	POST
gf	north	3	2.5	POST
gf	north	3	3	POST
gf	north	3	3	POST
gf	south	3	1	POST
gf	south	3	1	POST
gf	south	3	1	POST
gf	south	3	1	POST
gf	south	3	1	POST
gf	south	3	1	POST
gf	south	3	1	POST
gf	south	3	1	POST
gf	south	3	1	POST
gf	south	3	1.5	POST
gf	south	3	1.5	POST
gf	south	3	1.5	POST
gf	south	3	1.5	POST
gf	south	3	1.5	POST
gf	south	3	1.5	POST
gf	south	3	1.5	POST
gf	south	3	1.5	POST
gf	south	3	1.5	POST
gf	south	3	1.5	POST
gf	south	3	1.5	POST
gf	south	3	1.5	POST
gf	south	3	1.5	POST
gf	south	3	1.5	POST
gf	south	3	1.5	POST
gf	south	3	1.5	POST
gf	south	3	1.5	POST
gf	south	3	1.5	POST
gf	south	3	1.5	POST
gf	south	3	1.5	POST
gf	south	3	1.5	POST
gf	south	3	2	POST
gf	south	3	2	POST
gf	south	3	2	POST
gf	south	3	2	POST
gf	south	3	2	POST
gf	south	3	2	POST
gf	south	3	2	POST
gf	south	3	2	POST
gf	south	3	2	POST
gf	south	3	2	POST
gf	south	3	2	POST
gf	south	3	2	POST
gf	south	3	2	POST
gf	south	3	2	POST
gf	south	3	2	POST
gf	south	3	2	POST
gf	south	3	2	POST
gf	south	3	2	POST
gf	south	3	2	POST
gf	south	3	2	POST
gf	south	3	2	POST
gf	south	3	2	POST
gf	south	3	2	POST
gf	south	3	2	POST
gf	south	3	2	POST
gf	south	3	2	POST
gf	south	3	2	POST
gf	south	3	2	POST
gf	south	3	2	POST
gf	south	3	2.5	POST
gf	south	3	2.5	POST
gf	north	3	1	PRE
gf	north	3	1	PRE
gf	north	3	1	PRE
gf	north	3	1	PRE
gf	north	3	1	PRE
gf	north	3	1	PRE
gf	north	3	1	PRE
gf	north	3	1	PRE
gf	north	3	1	PRE
gf	north	3	1	PRE
gf	north	3	1	PRE
gf	north	3	1	PRE
gf	north	3	1	PRE
gf	north	3	1	PRE
gf	north	3	1	PRE
gf	north	3	1.5	PRE
gf	north	3	1.5	PRE
gf	north	3	1.5	PRE
gf	north	3	1.5	PRE
gf	north	3	1.5	PRE
gf	north	3	1.5	PRE
gf	north	3	1.5	PRE
gf	north	3	1.5	PRE
gf	north	3	1.5	PRE
gf	north	3	1.5	PRE
gf	north	3	1.5	PRE
gf	north	3	1.5	PRE
gf	north	3	1.5	PRE
gf	north	3	1.5	PRE
gf	north	3	1.5	PRE
gf	north	3	1.5	PRE
gf	north	3	1.5	PRE
gf	north	3	2	PRE
gf	north	3	2	PRE
gf	north	3	2	PRE
gf	north	3	2	PRE
gf	north	3	2	PRE
gf	south	3	0.5	PRE
gf	south	3	1	PRE
gf	south	3	1	PRE
gf	south	3	1	PRE
gf	south	3	1	PRE
gf	south	3	1	PRE
gf	south	3	1	PRE
gf	south	3	1	PRE
gf	south	3	1	PRE
gf	south	3	1	PRE
gf	south	3	1	PRE
gf	south	3	1	PRE
gf	south	3	1	PRE
gf	south	3	1	PRE
gf	south	3	1	PRE
gf	south	3	1	PRE
gf	south	3	1	PRE
gf	south	3	1	PRE
gf	south	3	1	PRE
gf	south	3	1	PRE
gf	south	3	1	PRE
gf	south	3	1	PRE
gf	south	3	1	PRE
gf	south	3	1	PRE
gf	south	3	1.5	PRE
gf	south	3	1.5	PRE
gf	south	3	1.5	PRE
gf	south	3	1.5	PRE
gf	south	3	1.5	PRE
gf	south	3	1.5	PRE
gf	south	3	1.5	PRE
gf	south	3	1.5	PRE
gf	south	3	1.5	PRE
gf	south	3	1.5	PRE
gf	south	3	1.5	PRE
gf	south	3	1.5	PRE
gf	south	3	1.5	PRE
gf	south	3	1.5	PRE
gf	south	3	1.5	PRE
gf	south	3	1.5	PRE
gf	south	3	1.5	PRE
gf	south	3	1.5	PRE
gf	south	3	1.5	PRE
gf	south	3	1.5	PRE
gf	south	3	1.5	PRE
gf	south	3	1.5	PRE
gf	south	3	1.5	PRE
gf	south	3	1.5	PRE
gf	south	3	1.5	PRE
gf	south	3	1.5	PRE
gf	south	3	1.5	PRE
gf	south	3	1.5	PRE
gf	south	3	1.5	PRE
gf	south	3	1.5	PRE
gf	south	3	1.5	PRE
gf	south	3	1.5	PRE
gf	south	3	1.5	PRE
gf	south	3	1.5	PRE
gf	south	3	1.5	PRE
gf	south	3	1.5	PRE
gf	south	3	1.5	PRE
gf	south	3	1.5	PRE
gf	south	3	1.5	PRE
gf	south	3	1.5	PRE
gf	south	3	1.5	PRE
gf	south	3	1.5	PRE
gf	south	3	1.5	PRE
gf	south	3	1.5	PRE
gf	south	3	1.5	PRE
gf	south	3	1.5	PRE
gf	south	3	1.5	PRE
gf	south	3	1.5	PRE
gf	south	3	1.5	PRE
gf	south	3	1.5	PRE
gf	south	3	1.5	PRE
gf	south	3	1.5	PRE
gf	south	3	1.5	PRE
gf	south	3	1.5	PRE
gf	south	3	1.5	PRE
gf	south	3	1.5	PRE
gf	south	3	1.5	PRE
gf	south	3	1.5	PRE
gf	south	3	1.5	PRE
gf	south	3	1.5	PRE
gf	south	3	1.5	PRE
gf	south	3	1.5	PRE
gf	south	3	2	PRE
gf	south	3	2	PRE
gf	south	3	2	PRE
gf	south	3	2	PRE
gf	south	3	2	PRE
gf	south	3	2	PRE
gf	south	3	2	PRE
gf	south	3	2	PRE
gf	south	3	2	PRE
gf	south	3	2	PRE
gf	south	3	2	PRE
gf	south	3	2	PRE
gf	south	3	2	PRE
gf	south	3	2	PRE
gf	south	3	2	PRE
gf	south	3	2	PRE
gf	south	3	2	PRE
gf	south	3	2	PRE
gf	south	3	2	PRE
gf	south	3	2	PRE
gf	south	3	2	PRE
gf	south	3	2	PRE
gf	south	3	2	PRE
gf	south	3	2	PRE
gf	south	3	2	PRE
gf	south	3	2	PRE
gf	south	3	2	PRE
gf	south	3	2	PRE
gf	south	3	2	PRE
gf	south	3	2	PRE
gf	south	3	2	PRE
gf	south	3	2	PRE
gf	south	3	2	PRE
gf	south	3	2	PRE
gf	south	3	2	PRE
gf	south	3	2	PRE
gf	south	3	2	PRE
gf	south	3	2	PRE
gf	south	3	2	PRE
gf	south	3	2	PRE
gf	south	3	2	PRE
gf	south	3	2	PRE
gf	south	3	2	PRE
gf	south	3	2	PRE
gf	south	3	2	PRE
gf	south	3	2	PRE
gf	south	3	2	PRE
gf	south	3	2	PRE
gf	south	3	2	PRE
gf	south	3	2	PRE
gf	south	3	2	PRE
gf	south	3	2	PRE
gf	south	3	2	PRE
gf	south	3	2	PRE
gf	south	3	2	PRE
gf	south	3	2	PRE
gf	south	3	2	PRE
gf	south	3	2	PRE
gf	south	3	2	PRE
gf	south	3	2	PRE
gf	south	3	2.5	PRE
gf	south	3	2.5	PRE
gf	south	3	2.5	PRE
gf	south	3	2.5	PRE
gf	south	3	2.5	PRE
gf	south	3	2.5	PRE
gf	south	3	2.5	PRE
gf	south	3	2.5	PRE
gf	south	3	2.5	PRE
gf	south	3	2.5	PRE
gf	south	3	2.5	PRE
gf	south	3	2.5	PRE
gf	south	3	2.5	PRE
gf	south	3	2.5	PRE
gf	south	3	2.5	PRE
gf	south	3	2.5	PRE
gf	south	3	2.5	PRE
gf	south	3	2.5	PRE
gf	south	3	2.5	PRE
gf	south	3	2.5	PRE
gf	south	3	2.5	PRE
gf	south	3	2.5	PRE
gf	south	3	2.5	PRE
gf	south	3	2.5	PRE
gf	south	3	3	PRE
ltf	north	3	1	POST
ltf	north	3	1.5	POST
ltf	north	3	1.5	POST
ltf	north	3	1.5	POST
ltf	north	3	1.5	POST
ltf	north	3	1.5	POST
ltf	north	3	1.5	POST
ltf	north	3	1.5	POST
ltf	north	3	1.5	POST
ltf	north	3	2	POST
ltf	north	3	2	POST
ltf	north	3	2	POST
ltf	north	3	2	POST
ltf	north	3	2	POST
ltf	north	3	2	POST
ltf	north	3	2	POST
ltf	north	3	2	POST
ltf	north	3	2	POST
ltf	north	3	2	POST
ltf	north	3	2	POST
ltf	north	3	2	POST
ltf	north	3	2	POST
ltf	north	3	2	POST
ltf	north	3	2	POST
ltf	north	3	2	POST
ltf	north	3	2	POST
ltf	north	3	2.5	POST
ltf	north	3	2.5	POST
ltf	north	3	2.5	POST
ltf	north	3	2.5	POST
ltf	north	3	2.5	POST
ltf	north	3	2.5	POST
ltf	north	3	2.5	POST
ltf	north	3	2.5	POST
ltf	north	3	2.5	POST
ltf	north	3	2.5	POST
ltf	north	3	2.5	POST
ltf	north	3	2.5	POST
ltf	north	3	3	POST
ltf	north	3	3	POST
ltf	north	3	3	POST
ltf	north	3	3	POST
ltf	north	3	3	POST
ltf	south	3	1.5	POST
ltf	south	3	1.5	POST
ltf	south	3	1.5	POST
ltf	south	3	1.5	POST
ltf	south	3	1.5	POST
ltf	south	3	1.5	POST
ltf	south	3	1.5	POST
ltf	south	3	1.5	POST
ltf	south	3	1.5	POST
ltf	south	3	1.5	POST
ltf	south	3	1.5	POST
ltf	south	3	1.5	POST
ltf	south	3	1.5	POST
ltf	south	3	1.5	POST
ltf	south	3	1.5	POST
ltf	south	3	2	POST
ltf	south	3	2	POST
ltf	south	3	2	POST
ltf	south	3	2	POST
ltf	south	3	2	POST
ltf	south	3	2	POST
ltf	south	3	2	POST
ltf	south	3	2	POST
ltf	south	3	2	POST
ltf	south	3	2	POST
ltf	south	3	2	POST
ltf	south	3	2	POST
ltf	south	3	2	POST
ltf	south	3	2	POST
ltf	south	3	2	POST
ltf	south	3	2	POST
ltf	south	3	2	POST
ltf	south	3	2	POST
ltf	south	3	2	POST
ltf	south	3	2	POST
ltf	south	3	2	POST
ltf	south	3	2	POST
ltf	south	3	2	POST
ltf	south	3	2	POST
ltf	south	3	2	POST
ltf	south	3	2	POST
ltf	south	3	2	POST
ltf	south	3	2.5	POST
ltf	south	3	2.5	POST
ltf	south	3	2.5	POST
ltf	south	3	2.5	POST
ltf	south	3	2.5	POST
ltf	south	3	2.5	POST
ltf	south	3	2.5	POST
ltf	south	3	2.5	POST
ltf	south	3	2.5	POST
ltf	south	3	2.5	POST
ltf	north	3	1	PRE
ltf	north	3	1	PRE
ltf	north	3	1	PRE
ltf	north	3	1	PRE
ltf	north	3	1	PRE
ltf	north	3	1	PRE
ltf	north	3	1	PRE
ltf	north	3	1	PRE
ltf	north	3	1	PRE
ltf	north	3	1	PRE
ltf	north	3	1	PRE
ltf	north	3	1	PRE
ltf	north	3	1	PRE
ltf	north	3	1	PRE
ltf	north	3	1	PRE
ltf	north	3	1	PRE
ltf	north	3	1	PRE
ltf	north	3	1.5	PRE
ltf	north	3	1.5	PRE
ltf	north	3	1.5	PRE
ltf	north	3	1.5	PRE
ltf	north	3	1.5	PRE
ltf	north	3	1.5	PRE
ltf	north	3	1.5	PRE
ltf	north	3	1.5	PRE
ltf	north	3	1.5	PRE
ltf	north	3	1.5	PRE
ltf	north	3	1.5	PRE
ltf	north	3	1.5	PRE
ltf	north	3	1.5	PRE
ltf	north	3	1.5	PRE
ltf	north	3	1.5	PRE
ltf	north	3	1.5	PRE
ltf	north	3	1.5	PRE
ltf	north	3	1.5	PRE
ltf	north	3	1.5	PRE
ltf	north	3	1.5	PRE
ltf	north	3	1.5	PRE
ltf	north	3	1.5	PRE
ltf	north	3	1.5	PRE
ltf	north	3	1.5	PRE
ltf	north	3	1.5	PRE
ltf	north	3	1.5	PRE
ltf	north	3	1.5	PRE
ltf	north	3	1.5	PRE
ltf	north	3	1.5	PRE
ltf	north	3	1.5	PRE
ltf	north	3	1.5	PRE
ltf	north	3	1.5	PRE
ltf	north	3	1.5	PRE
ltf	north	3	1.5	PRE
ltf	north	3	1.5	PRE
ltf	north	3	1.5	PRE
ltf	north	3	1.5	PRE
ltf	north	3	1.5	PRE
ltf	north	3	1.5	PRE
ltf	north	3	1.5	PRE
ltf	north	3	1.5	PRE
ltf	north	3	1.5	PRE
ltf	north	3	1.5	PRE
ltf	north	3	1.5	PRE
ltf	north	3	1.5	PRE
ltf	north	3	1.5	PRE
ltf	north	3	1.5	PRE
ltf	north	3	1.5	PRE
ltf	north	3	1.5	PRE
ltf	north	3	1.5	PRE
ltf	north	3	1.5	PRE
ltf	north	3	1.5	PRE
ltf	north	3	1.5	PRE
ltf	north	3	1.5	PRE
ltf	north	3	1.5	PRE
ltf	north	3	2	PRE
ltf	north	3	2	PRE
ltf	north	3	2	PRE
ltf	north	3	2	PRE
ltf	north	3	2	PRE
ltf	north	3	2	PRE
ltf	north	3	2	PRE
ltf	north	3	2	PRE
ltf	north	3	2	PRE
ltf	north	3	2	PRE
ltf	north	3	2	PRE
ltf	north	3	2	PRE
ltf	north	3	2	PRE
ltf	north	3	2	PRE
ltf	north	3	2	PRE
ltf	north	3	2	PRE
ltf	north	3	2	PRE
ltf	north	3	2	PRE
ltf	north	3	2	PRE
ltf	north	3	2	PRE
ltf	north	3	2	PRE
ltf	north	3	2	PRE
ltf	north	3	2	PRE
ltf	north	3	2	PRE
ltf	north	3	2	PRE
ltf	north	3	2	PRE
ltf	north	3	2	PRE
ltf	north	3	2	PRE
ltf	north	3	2	PRE
ltf	north	3	2	PRE
ltf	north	3	2	PRE
ltf	north	3	2	PRE
ltf	north	3	2	PRE
ltf	north	3	2	PRE
ltf	north	3	2	PRE
ltf	north	3	2	PRE
ltf	north	3	2	PRE
ltf	north	3	2	PRE
ltf	north	3	2	PRE
ltf	north	3	2	PRE
ltf	north	3	2	PRE
ltf	north	3	2.5	PRE
ltf	north	3	2.5	PRE
ltf	north	3	2.5	PRE
ltf	north	3	2.5	PRE
ltf	north	3	2.5	PRE
ltf	north	3	2.5	PRE
ltf	north	3	2.5	PRE
ltf	north	3	2.5	PRE
ltf	north	3	2.5	PRE
ltf	north	3	2.5	PRE
ltf	north	3	2.5	PRE
ltf	north	3	2.5	PRE
ltf	north	3	2.5	PRE
ltf	north	3	3	PRE
ltf	north	3	3	PRE
ltf	north	3	3	PRE
ltf	north	3	3	PRE
ltf	north	3	3	PRE
ltf	north	3	3	PRE
ltf	north	3	3	PRE
ltf	north	3	3	PRE
ltf	north	3	3	PRE
ltf	north	3	3	PRE
ltf	north	3	3	PRE
ltf	north	3	3	PRE
ltf	north	3	3	PRE
ltf	south	3	1	PRE
ltf	south	3	1	PRE
ltf	south	3	1	PRE
ltf	south	3	1	PRE
ltf	south	3	1	PRE
ltf	south	3	1	PRE
ltf	south	3	1	PRE
ltf	south	3	1.5	PRE
ltf	south	3	1.5	PRE
ltf	south	3	1.5	PRE
ltf	south	3	1.5	PRE
ltf	south	3	1.5	PRE
ltf	south	3	1.5	PRE
ltf	south	3	1.5	PRE
ltf	south	3	1.5	PRE
ltf	south	3	1.5	PRE
ltf	south	3	1.5	PRE
ltf	south	3	1.5	PRE
ltf	south	3	1.5	PRE
ltf	south	3	1.5	PRE
ltf	south	3	1.5	PRE
ltf	south	3	1.5	PRE
ltf	south	3	1.5	PRE
ltf	south	3	1.5	PRE
ltf	south	3	1.5	PRE
ltf	south	3	1.5	PRE
ltf	south	3	1.5	PRE
ltf	south	3	1.5	PRE
ltf	south	3	1.5	PRE
ltf	south	3	1.5	PRE
ltf	south	3	1.5	PRE
ltf	south	3	1.5	PRE
ltf	south	3	1.5	PRE
ltf	south	3	1.5	PRE
ltf	south	3	1.5	PRE
ltf	south	3	1.5	PRE
ltf	south	3	1.5	PRE
ltf	south	3	1.5	PRE
ltf	south	3	1.5	PRE
ltf	south	3	1.5	PRE
ltf	south	3	1.5	PRE
ltf	south	3	1.5	PRE
ltf	south	3	1.5	PRE
ltf	south	3	1.5	PRE
ltf	south	3	2	PRE
ltf	south	3	2	PRE
ltf	south	3	2	PRE
ltf	south	3	2	PRE
ltf	south	3	2	PRE
ltf	south	3	2	PRE
ltf	south	3	2	PRE
ltf	south	3	2	PRE
ltf	south	3	2	PRE
ltf	south	3	2	PRE
ltf	south	3	2	PRE
ltf	south	3	2	PRE
ltf	south	3	2	PRE
ltf	south	3	2	PRE
ltf	south	3	2	PRE
ltf	south	3	2	PRE
ltf	south	3	2	PRE
ltf	south	3	2	PRE
ltf	south	3	2	PRE
ltf	south	3	2	PRE
ltf	south	3	2	PRE
ltf	south	3	2	PRE
ltf	south	3	2	PRE
ltf	south	3	2	PRE
ltf	south	3	2	PRE
ltf	south	3	2	PRE
ltf	south	3	2	PRE
ltf	south	3	2	PRE
ltf	south	3	2	PRE
ltf	south	3	2	PRE
ltf	south	3	2	PRE
ltf	south	3	2	PRE
ltf	south	3	2	PRE
ltf	south	3	2	PRE
ltf	south	3	2	PRE
ltf	south	3	2	PRE
ltf	south	3	2	PRE
ltf	south	3	2	PRE
ltf	south	3	2	PRE
ltf	south	3	2	PRE
ltf	south	3	2	PRE
ltf	south	3	2	PRE
ltf	south	3	2	PRE
ltf	south	3	2	PRE
ltf	south	3	2	PRE
ltf	south	3	2	PRE
ltf	south	3	2	PRE
ltf	south	3	2	PRE
ltf	south	3	2	PRE
ltf	south	3	2	PRE
ltf	south	3	2	PRE
ltf	south	3	2	PRE
ltf	south	3	2	PRE
ltf	south	3	2	PRE
ltf	south	3	2	PRE
ltf	south	3	2	PRE
ltf	south	3	2	PRE
ltf	south	3	2	PRE
ltf	south	3	2	PRE
ltf	south	3	2	PRE
ltf	south	3	2	PRE
ltf	south	3	2	PRE
ltf	south	3	2	PRE
ltf	south	3	2	PRE
ltf	south	3	2	PRE
ltf	south	3	2	PRE
ltf	south	3	2	PRE
ltf	south	3	2.5	PRE
ltf	south	3	2.5	PRE
ltf	south	3	2.5	PRE
ltf	south	3	2.5	PRE
ltf	south	3	2.5	PRE
ltf	south	3	2.5	PRE
ltf	south	3	2.5	PRE
ltf	south	3	2.5	PRE
ltf	south	3	2.5	PRE
ltf	south	3	2.5	PRE
ltf	south	3	2.5	PRE
ltf	south	3	2.5	PRE
ltf	south	3	2.5	PRE
ltf	south	3	2.5	PRE
ltf	south	3	2.5	PRE
ltf	south	3	2.5	PRE
ltf	south	3	2.5	PRE
ltf	south	3	2.5	PRE
ltf	south	3	2.5	PRE
ltf	south	3	2.5	PRE
ltf	south	3	2.5	PRE
ltf	south	3	2.5	PRE
ltf	south	3	2.5	PRE
ltf	south	3	2.5	PRE
ltf	south	3	2.5	PRE
ltf	south	3	2.5	PRE
ltf	south	3	2.5	PRE
ltf	south	3	2.5	PRE
ltf	south	3	2.5	PRE
ltf	south	3	2.5	PRE
ltf	south	3	2.5	PRE
ltf	south	3	3	PRE
ltf	south	3	3	PRE
ltf	south	3	3	PRE
ltf	south	3	3	PRE
ltf	south	3	3	PRE
ltf	south	3	3	PRE
ltf	south	3	3	PRE
ltf	south	3	3	PRE
ltf	south	3	3	PRE
ltf	south	3	3	PRE
ltf	south	3	3	PRE
ltf	south	3	3	PRE
ltf	south	3	3	PRE
ltf	south	3	3	PRE
ltf	south	3	3	PRE

## Sheet: Fat
Species	Zone	Season	pitfat	Management
dbf	north	2	0	POST
dbf	north	2	0	POST
dbf	north	2	1	POST
dbf	north	2	1	POST
dbf	north	2	1	POST
dbf	north	2	1	POST
dbf	north	2	1	POST
dbf	north	2	1	POST
dbf	north	2	1.5	POST
dbf	north	2	1.5	POST
dbf	north	2	1.5	POST
dbf	north	2	1.5	POST
dbf	north	2	2	POST
dbf	north	2	2	POST
dbf	north	2	2	POST
dbf	north	2	2	POST
dbf	north	2	2	POST
dbf	north	2	2	POST
dbf	north	2	2	POST
dbf	north	2	2	POST
dbf	north	2	2	POST
dbf	north	2	2.5	POST
dbf	north	2	2.5	POST
dbf	north	2	2.5	POST
dbf	south	2	0	POST
dbf	south	2	1	POST
dbf	south	2	1	POST
dbf	south	2	1	POST
dbf	south	2	1	POST
dbf	south	2	1	POST
dbf	south	2	1	POST
dbf	south	2	1	POST
dbf	south	2	1	POST
dbf	south	2	1	POST
dbf	south	2	1	POST
dbf	south	2	1	POST
dbf	south	2	1	POST
dbf	south	2	1	POST
dbf	south	2	1.5	POST
dbf	south	2	1.5	POST
dbf	south	2	1.5	POST
dbf	south	2	1.5	POST
dbf	south	2	1.5	POST
dbf	south	2	1.5	POST
dbf	south	2	1.5	POST
dbf	south	2	1.5	POST
dbf	south	2	1.5	POST
dbf	south	2	1.5	POST
dbf	south	2	1.5	POST
dbf	south	2	2	POST
dbf	south	2	2	POST
dbf	south	2	2	POST
dbf	south	2	2	POST
dbf	south	2	2	POST
dbf	south	2	2	POST
dbf	south	2	2	POST
dbf	south	2	2	POST
dbf	south	2	2	POST
dbf	south	2	2	POST
dbf	south	2	2	POST
dbf	south	2	2	POST
dbf	south	2	2	POST
dbf	south	2	2	POST
dbf	south	2	2	POST
dbf	south	2	2.5	POST
dbf	south	2	2.5	POST
dbf	south	2	2.5	POST
dbf	south	2	2.5	POST
dbf	south	2	2.5	POST
dbf	south	2	2.5	POST
dbf	south	2	3	POST
dbf	south	2	3	POST
dbf	south	2	3	POST
dbf	south	2	3	POST
dbf	south	2	3	POST
dbf	north	2	0	PRE
dbf	north	2	1	PRE
dbf	north	2	1	PRE
dbf	north	2	1	PRE
dbf	north	2	1	PRE
dbf	north	2	1.5	PRE
dbf	north	2	1.5	PRE
dbf	north	2	1.5	PRE
dbf	north	2	1.5	PRE
dbf	north	2	1.5	PRE
dbf	north	2	1.5	PRE
dbf	north	2	1.5	PRE
dbf	north	2	1.5	PRE
dbf	north	2	1.5	PRE
dbf	north	2	1.5	PRE
dbf	north	2	1.5	PRE
dbf	north	2	1.5	PRE
dbf	north	2	2	PRE
dbf	north	2	2	PRE
dbf	north	2	2	PRE
dbf	north	2	2	PRE
dbf	north	2	2	PRE
dbf	north	2	2	PRE
dbf	north	2	2	PRE
dbf	north	2	2	PRE
dbf	north	2	2	PRE
dbf	north	2	2	PRE
dbf	north	2	2	PRE
dbf	north	2	2	PRE
dbf	north	2	2	PRE
dbf	north	2	2	PRE
dbf	north	2	2	PRE
dbf	north	2	2	PRE
dbf	north	2	2	PRE
dbf	north	2	2	PRE
dbf	north	2	2	PRE
dbf	north	2	2	PRE
dbf	north	2	2	PRE
dbf	north	2	2	PRE
dbf	north	2	2	PRE
dbf	north	2	2	PRE
dbf	north	2	2	PRE
dbf	north	2	2	PRE
dbf	north	2	2	PRE
dbf	north	2	2	PRE
dbf	north	2	2	PRE
dbf	north	2	2	PRE
dbf	north	2	2.5	PRE
dbf	north	2	2.5	PRE
dbf	north	2	2.5	PRE
dbf	north	2	2.5	PRE
dbf	north	2	2.5	PRE
dbf	north	2	2.5	PRE
dbf	north	2	2.5	PRE
dbf	north	2	2.5	PRE
dbf	north	2	2.5	PRE
dbf	north	2	2.5	PRE
dbf	north	2	2.5	PRE
dbf	north	2	2.5	PRE
dbf	north	2	2.5	PRE
dbf	north	2	2.5	PRE
dbf	north	2	2.5	PRE
dbf	north	2	2.5	PRE
dbf	north	2	2.5	PRE
dbf	north	2	2.5	PRE
dbf	north	2	2.5	PRE
dbf	north	2	3	PRE
dbf	north	2	3	PRE
dbf	north	2	3	PRE
dbf	north	2	3	PRE
dbf	north	2	3	PRE
dbf	north	2	3	PRE
dbf	north	2	3	PRE
dbf	north	2	3	PRE
dbf	north	2	3	PRE
dbf	north	2	3	PRE
dbf	south	2	0	PRE
dbf	south	2	0	PRE
dbf	south	2	0	PRE
dbf	south	2	0	PRE
dbf	south	2	0	PRE
dbf	south	2	0	PRE
dbf	south	2	0	PRE
dbf	south	2	0	PRE
dbf	south	2	1	PRE
dbf	south	2	1	PRE
dbf	south	2	1	PRE
dbf	south	2	1	PRE
dbf	south	2	1	PRE
dbf	south	2	1	PRE
dbf	south	2	1	PRE
dbf	south	2	1	PRE
dbf	south	2	1	PRE
dbf	south	2	1	PRE
dbf	south	2	1	PRE
dbf	south	2	1	PRE
dbf	south	2	1	PRE
dbf	south	2	1	PRE
dbf	south	2	1	PRE
dbf	south	2	1	PRE
dbf	south	2	1	PRE
dbf	south	2	1	PRE
dbf	south	2	1	PRE
dbf	south	2	1	PRE
dbf	south	2	1	PRE
dbf	south	2	1	PRE
dbf	south	2	1	PRE
dbf	south	2	1	PRE
dbf	south	2	1.5	PRE
dbf	south	2	1.5	PRE
dbf	south	2	1.5	PRE
dbf	south	2	1.5	PRE
dbf	south	2	1.5	PRE
dbf	south	2	1.5	PRE
dbf	south	2	1.5	PRE
dbf	south	2	1.5	PRE
dbf	south	2	1.5	PRE
dbf	south	2	1.5	PRE
dbf	south	2	1.5	PRE
dbf	south	2	1.5	PRE
dbf	south	2	1.5	PRE
dbf	south	2	1.5	PRE
dbf	south	2	1.5	PRE
dbf	south	2	1.5	PRE
dbf	south	2	1.5	PRE
dbf	south	2	1.5	PRE
dbf	south	2	2	PRE
dbf	south	2	2	PRE
dbf	south	2	2	PRE
dbf	south	2	2	PRE
dbf	south	2	2	PRE
dbf	south	2	2	PRE
dbf	south	2	2	PRE
dbf	south	2	2	PRE
dbf	south	2	2	PRE
dbf	south	2	2	PRE
dbf	south	2	2	PRE
dbf	south	2	2	PRE
dbf	south	2	2	PRE
dbf	south	2	2	PRE
dbf	south	2	2	PRE
dbf	south	2	2	PRE
dbf	south	2	2	PRE
dbf	south	2	2	PRE
dbf	south	2	2	PRE
dbf	south	2	2	PRE
dbf	south	2	2	PRE
dbf	south	2	2	PRE
dbf	south	2	2	PRE
dbf	south	2	2	PRE
dbf	south	2	2	PRE
dbf	south	2	2	PRE
dbf	south	2	2	PRE
dbf	south	2	2	PRE
dbf	south	2	2	PRE
dbf	south	2	2	PRE
dbf	south	2	2	PRE
dbf	south	2	2	PRE
dbf	south	2	2	PRE
dbf	south	2	2	PRE
dbf	south	2	2	PRE
dbf	south	2	2	PRE
dbf	south	2	2	PRE
dbf	south	2	2	PRE
dbf	south	2	2.5	PRE
dbf	south	2	2.5	PRE
dbf	south	2	2.5	PRE
dbf	south	2	2.5	PRE
dbf	south	2	2.5	PRE
dbf	south	2	2.5	PRE
dbf	south	2	2.5	PRE
dbf	south	2	2.5	PRE
dbf	south	2	2.5	PRE
dbf	south	2	2.5	PRE
dbf	south	2	2.5	PRE
dbf	south	2	2.5	PRE
dbf	south	2	2.5	PRE
dbf	south	2	2.5	PRE
dbf	south	2	2.5	PRE
dbf	south	2	2.5	PRE
dbf	south	2	2.5	PRE
dbf	south	2	2.5	PRE
dbf	south	2	3	PRE
dbf	south	2	3	PRE
dbf	south	2	3	PRE
dbf	south	2	3	PRE
dbf	south	2	3	PRE
dbf	south	2	3	PRE
dbf	south	2	3	PRE
dbf	south	2	3	PRE
dbf	south	2	3	PRE
dbf	south	2	3	PRE
dbf	south	2	3	PRE
dbf	south	2	3	PRE
dbf	south	2	3	PRE
dbf	south	2	3	PRE
dbf	south	2	3	PRE
dbf	south	2	3.5	PRE
dbf	south	2	3.5	PRE
dbf	south	2	3.5	PRE
dbf	south	2	4	PRE
dbf	south	2	4	PRE
gf	north	2	1	POST
gf	north	2	1	POST
gf	north	2	1	POST
gf	north	2	1	POST
gf	north	2	1.5	POST
gf	north	2	1.5	POST
gf	north	2	1.5	POST
gf	north	2	1.5	POST
gf	north	2	1.5	POST
gf	north	2	1.5	POST
gf	north	2	1.5	POST
gf	north	2	1.5	POST
gf	north	2	1.5	POST
gf	north	2	2	POST
gf	north	2	2	POST
gf	north	2	2	POST
gf	north	2	2	POST
gf	north	2	2	POST
gf	north	2	2	POST
gf	north	2	2	POST
gf	north	2	2	POST
gf	north	2	2	POST
gf	north	2	2	POST
gf	north	2	2.5	POST
gf	north	2	2.5	POST
gf	north	2	2.5	POST
gf	north	2	2.5	POST
gf	north	2	2.5	POST
gf	north	2	3	POST
gf	south	2	0	POST
gf	south	2	0	POST
gf	south	2	0	POST
gf	south	2	0.5	POST
gf	south	2	1	POST
gf	south	2	1	POST
gf	south	2	1	POST
gf	south	2	1	POST
gf	south	2	1	POST
gf	south	2	1	POST
gf	south	2	1	POST
gf	south	2	1	POST
gf	south	2	1	POST
gf	south	2	1.5	POST
gf	south	2	1.5	POST
gf	south	2	1.5	POST
gf	south	2	1.5	POST
gf	south	2	1.5	POST
gf	south	2	1.5	POST
gf	south	2	1.5	POST
gf	south	2	1.5	POST
gf	south	2	1.5	POST
gf	south	2	1.5	POST
gf	south	2	1.5	POST
gf	south	2	2	POST
gf	south	2	2	POST
gf	south	2	2	POST
gf	south	2	2	POST
gf	south	2	2	POST
gf	south	2	2	POST
gf	south	2	2	POST
gf	south	2	2	POST
gf	south	2	2	POST
gf	south	2	2	POST
gf	south	2	2	POST
gf	south	2	2	POST
gf	south	2	2	POST
gf	south	2	2	POST
gf	south	2	2	POST
gf	south	2	2	POST
gf	south	2	2	POST
gf	south	2	2	POST
gf	south	2	2	POST
gf	south	2	2	POST
gf	south	2	2	POST
gf	south	2	2	POST
gf	south	2	2	POST
gf	south	2	2	POST
gf	south	2	2	POST
gf	south	2	2	POST
gf	south	2	2	POST
gf	south	2	2	POST
gf	south	2	2	POST
gf	south	2	2	POST
gf	south	2	2	POST
gf	south	2	2.5	POST
gf	south	2	2.5	POST
gf	south	2	2.5	POST
gf	south	2	2.5	POST
gf	south	2	2.5	POST
gf	south	2	2.5	POST
gf	south	2	2.5	POST
gf	south	2	2.5	POST
gf	south	2	2.5	POST
gf	south	2	2.5	POST
gf	south	2	2.5	POST
gf	south	2	2.5	POST
gf	south	2	2.5	POST
gf	south	2	2.5	POST
gf	south	2	2.5	POST
gf	south	2	2.5	POST
gf	south	2	3	POST
gf	south	2	3	POST
gf	south	2	3	POST
gf	south	2	3	POST
gf	north	2	1	PRE
gf	north	2	1	PRE
gf	north	2	1	PRE
gf	north	2	1	PRE
gf	north	2	1	PRE
gf	north	2	1	PRE
gf	north	2	1	PRE
gf	north	2	1	PRE
gf	north	2	1	PRE
gf	north	2	1	PRE
gf	north	2	1	PRE
gf	north	2	1	PRE
gf	north	2	1.5	PRE
gf	north	2	1.5	PRE
gf	north	2	1.5	PRE
gf	north	2	1.5	PRE
gf	north	2	1.5	PRE
gf	north	2	1.5	PRE
gf	north	2	1.5	PRE
gf	north	2	1.5	PRE
gf	north	2	1.5	PRE
gf	north	2	1.5	PRE
gf	north	2	1.5	PRE
gf	north	2	1.5	PRE
gf	north	2	1.5	PRE
gf	north	2	1.5	PRE
gf	north	2	1.5	PRE
gf	north	2	1.5	PRE
gf	north	2	2	PRE
gf	north	2	2	PRE
gf	north	2	2	PRE
gf	north	2	2	PRE
gf	north	2	2	PRE
gf	north	2	2	PRE
gf	north	2	2	PRE
gf	north	2	2	PRE
gf	north	2	2	PRE
gf	north	2	2	PRE
gf	north	2	2	PRE
gf	north	2	2	PRE
gf	north	2	2	PRE
gf	north	2	2	PRE
gf	north	2	2	PRE
gf	north	2	2	PRE
gf	north	2	2	PRE
gf	north	2	2	PRE
gf	north	2	2	PRE
gf	north	2	2	PRE
gf	north	2	2	PRE
gf	north	2	2	PRE
gf	north	2	2	PRE
gf	north	2	2	PRE
gf	north	2	2	PRE
gf	north	2	2	PRE
gf	north	2	2	PRE
gf	north	2	2	PRE
gf	north	2	2	PRE
gf	north	2	2	PRE
gf	north	2	2	PRE
gf	north	2	2	PRE
gf	north	2	2	PRE
gf	north	2	2	PRE
gf	north	2	2	PRE
gf	north	2	2	PRE
gf	north	2	2	PRE
gf	north	2	2	PRE
gf	north	2	2	PRE
gf	north	2	2	PRE
gf	north	2	2	PRE
gf	north	2	2	PRE
gf	north	2	2	PRE
gf	north	2	2	PRE
gf	north	2	2	PRE
gf	north	2	2.5	PRE
gf	north	2	2.5	PRE
gf	north	2	2.5	PRE
gf	north	2	2.5	PRE
gf	north	2	2.5	PRE
gf	north	2	2.5	PRE
gf	north	2	2.5	PRE
gf	north	2	2.5	PRE
gf	north	2	2.5	PRE
gf	north	2	2.5	PRE
gf	north	2	2.5	PRE
gf	north	2	2.5	PRE
gf	north	2	2.5	PRE
gf	north	2	2.5	PRE
gf	north	2	2.5	PRE
gf	north	2	3	PRE
gf	north	2	3	PRE
gf	north	2	3	PRE
gf	north	2	3	PRE
gf	north	2	3	PRE
gf	north	2	3	PRE
gf	north	2	3	PRE
gf	north	2	3	PRE
gf	north	2	3	PRE
gf	north	2	3	PRE
gf	north	2	3	PRE
gf	north	2	3	PRE
gf	north	2	3	PRE
gf	north	2	4	PRE
gf	north	2	4	PRE
gf	south	2	0	PRE
gf	south	2	0	PRE
gf	south	2	0	PRE
gf	south	2	0	PRE
gf	south	2	0	PRE
gf	south	2	0	PRE
gf	south	2	0	PRE
gf	south	2	0	PRE
gf	south	2	0	PRE
gf	south	2	0	PRE
gf	south	2	0	PRE
gf	south	2	0	PRE
gf	south	2	0	PRE
gf	south	2	0	PRE
gf	south	2	0	PRE
gf	south	2	0	PRE
gf	south	2	0	PRE
gf	south	2	0	PRE
gf	south	2	0	PRE
gf	south	2	0	PRE
gf	south	2	0	PRE
gf	south	2	0	PRE
gf	south	2	0	PRE
gf	south	2	0	PRE
gf	south	2	0	PRE
gf	south	2	0	PRE
gf	south	2	0	PRE
gf	south	2	0	PRE
gf	south	2	0	PRE
gf	south	2	0	PRE
gf	south	2	0	PRE
gf	south	2	0	PRE
gf	south	2	0	PRE
gf	south	2	0	PRE
gf	south	2	0	PRE
gf	south	2	0.5	PRE
gf	south	2	1	PRE
gf	south	2	1	PRE
gf	south	2	1	PRE
gf	south	2	1	PRE
gf	south	2	1	PRE
gf	south	2	1	PRE
gf	south	2	1	PRE
gf	south	2	1	PRE
gf	south	2	1	PRE
gf	south	2	1	PRE
gf	south	2	1	PRE
gf	south	2	1	PRE
gf	south	2	1	PRE
gf	south	2	1	PRE
gf	south	2	1	PRE
gf	south	2	1	PRE
gf	south	2	1	PRE
gf	south	2	1	PRE
gf	south	2	1	PRE
gf	south	2	1	PRE
gf	south	2	1	PRE
gf	south	2	1	PRE
gf	south	2	1	PRE
gf	south	2	1	PRE
gf	south	2	1	PRE
gf	south	2	1	PRE
gf	south	2	1	PRE
gf	south	2	1	PRE
gf	south	2	1	PRE
gf	south	2	1	PRE
gf	south	2	1	PRE
gf	south	2	1	PRE
gf	south	2	1	PRE
gf	south	2	1	PRE
gf	south	2	1	PRE
gf	south	2	1	PRE
gf	south	2	1	PRE
gf	south	2	1	PRE
gf	south	2	1	PRE
gf	south	2	1	PRE
gf	south	2	1	PRE
gf	south	2	1	PRE
gf	south	2	1	PRE
gf	south	2	1	PRE
gf	south	2	1	PRE
gf	south	2	1	PRE
gf	south	2	1	PRE
gf	south	2	1	PRE
gf	south	2	1	PRE
gf	south	2	1	PRE
gf	south	2	1	PRE
gf	south	2	1	PRE
gf	south	2	1	PRE
gf	south	2	1	PRE
gf	south	2	1	PRE
gf	south	2	1	PRE
gf	south	2	1	PRE
gf	south	2	1	PRE
gf	south	2	1	PRE
gf	south	2	1	PRE
gf	south	2	1.5	PRE
gf	south	2	1.5	PRE
gf	south	2	1.5	PRE
gf	south	2	1.5	PRE
gf	south	2	1.5	PRE
gf	south	2	1.5	PRE
gf	south	2	1.5	PRE
gf	south	2	1.5	PRE
gf	south	2	1.5	PRE
gf	south	2	1.5	PRE
gf	south	2	1.5	PRE
gf	south	2	1.5	PRE
gf	south	2	1.5	PRE
gf	south	2	1.5	PRE
gf	south	2	1.5	PRE
gf	south	2	1.5	PRE
gf	south	2	1.5	PRE
gf	south	2	1.5	PRE
gf	south	2	1.5	PRE
gf	south	2	1.5	PRE
gf	south	2	1.5	PRE
gf	south	2	1.5	PRE
gf	south	2	1.5	PRE
gf	south	2	1.5	PRE
gf	south	2	1.5	PRE
gf	south	2	1.5	PRE
gf	south	2	1.5	PRE
gf	south	2	1.5	PRE
gf	south	2	1.5	PRE
gf	south	2	1.5	PRE
gf	south	2	1.5	PRE
gf	south	2	1.5	PRE
gf	south	2	1.5	PRE
gf	south	2	1.5	PRE
gf	south	2	1.5	PRE
gf	south	2	1.5	PRE
gf	south	2	1.5	PRE
gf	south	2	1.5	PRE
gf	south	2	1.5	PRE
gf	south	2	1.5	PRE
gf	south	2	2	PRE
gf	south	2	2	PRE
gf	south	2	2	PRE
gf	south	2	2	PRE
gf	south	2	2	PRE
gf	south	2	2	PRE
gf	south	2	2	PRE
gf	south	2	2	PRE
gf	south	2	2	PRE
gf	south	2	2	PRE
gf	south	2	2	PRE
gf	south	2	2	PRE
gf	south	2	2	PRE
gf	south	2	2	PRE
gf	south	2	2	PRE
gf	south	2	2	PRE
gf	south	2	2	PRE
gf	south	2	2	PRE
gf	south	2	2	PRE
gf	south	2	2	PRE
gf	south	2	2	PRE
gf	south	2	2	PRE
gf	south	2	2	PRE
gf	south	2	2	PRE
gf	south	2	2	PRE
gf	south	2	2	PRE
gf	south	2	2	PRE
gf	south	2	2	PRE
gf	south	2	2	PRE
gf	south	2	2	PRE
gf	south	2	2	PRE
gf	south	2	2	PRE
gf	south	2	2	PRE
gf	south	2	2	PRE
gf	south	2	2	PRE
gf	south	2	2	PRE
gf	south	2	2	PRE
gf	south	2	2	PRE
gf	south	2	2	PRE
gf	south	2	2	PRE
gf	south	2	2	PRE
gf	south	2	2	PRE
gf	south	2	2	PRE
gf	south	2	2	PRE
gf	south	2	2	PRE
gf	south	2	2	PRE
gf	south	2	2	PRE
gf	south	2	2	PRE
gf	south	2	2	PRE
gf	south	2	2	PRE
gf	south	2	2	PRE
gf	south	2	2	PRE
gf	south	2	2	PRE
gf	south	2	2	PRE
gf	south	2	2	PRE
gf	south	2	2	PRE
gf	south	2	2	PRE
gf	south	2	2	PRE
gf	south	2	2	PRE
gf	south	2	2	PRE
gf	south	2	2	PRE
gf	south	2	2	PRE
gf	south	2	2	PRE
gf	south	2	2	PRE
gf	south	2	2	PRE
gf	south	2	2	PRE
gf	south	2	2	PRE
gf	south	2	2	PRE
gf	south	2	2	PRE
gf	south	2	2	PRE
gf	south	2	2	PRE
gf	south	2	2.5	PRE
gf	south	2	2.5	PRE
gf	south	2	2.5	PRE
gf	south	2	2.5	PRE
gf	south	2	2.5	PRE
gf	south	2	2.5	PRE
gf	south	2	2.5	PRE
gf	south	2	2.5	PRE
gf	south	2	2.5	PRE
gf	south	2	2.5	PRE
gf	south	2	2.5	PRE
gf	south	2	2.5	PRE
gf	south	2	2.5	PRE
gf	south	2	3	PRE
gf	south	2	3	PRE
gf	south	2	3	PRE
gf	south	2	3	PRE
gf	south	2	3	PRE
gf	south	2	3	PRE
gf	south	2	3	PRE
gf	south	2	3	PRE
gf	south	2	3	PRE
gf	south	2	3	PRE
gf	south	2	3	PRE
gf	south	2	3	PRE
gf	south	2	3	PRE
gf	south	2	3	PRE
gf	south	2	3	PRE
gf	south	2	3	PRE
gf	south	2	3	PRE
gf	south	2	3	PRE
gf	south	2	3	PRE
gf	south	2	3	PRE
gf	south	2	3	PRE
gf	south	2	3	PRE
gf	south	2	3	PRE
gf	south	2	3	PRE
gf	south	2	3	PRE
gf	south	2	3	PRE
gf	south	2	3	PRE
gf	south	2	3	PRE
gf	south	2	3	PRE
gf	south	2	3	PRE
gf	south	2	4	PRE
gf	south	2	4	PRE
ltf	north	2	1	POST
ltf	north	2	1.5	POST
ltf	north	2	1.5	POST
ltf	north	2	1.5	POST
ltf	north	2	1.5	POST
ltf	north	2	1.5	POST
ltf	north	2	1.5	POST
ltf	north	2	2	POST
ltf	north	2	2	POST
ltf	north	2	2	POST
ltf	north	2	2	POST
ltf	north	2	2	POST
ltf	north	2	2	POST
ltf	north	2	2.5	POST
ltf	north	2	2.5	POST
ltf	north	2	2.5	POST
ltf	north	2	2.5	POST
ltf	north	2	2.5	POST
ltf	south	2	0	POST
ltf	south	2	1	POST
ltf	south	2	1	POST
ltf	south	2	1	POST
ltf	south	2	1	POST
ltf	south	2	1	POST
ltf	south	2	1	POST
ltf	south	2	1	POST
ltf	south	2	1	POST
ltf	south	2	1	POST
ltf	south	2	1	POST
ltf	south	2	1	POST
ltf	south	2	1.5	POST
ltf	south	2	1.5	POST
ltf	south	2	1.5	POST
ltf	south	2	1.5	POST
ltf	south	2	1.5	POST
ltf	south	2	1.5	POST
ltf	south	2	1.5	POST
ltf	south	2	1.5	POST
ltf	south	2	1.5	POST
ltf	south	2	1.5	POST
ltf	south	2	1.5	POST
ltf	south	2	1.5	POST
ltf	south	2	1.5	POST
ltf	south	2	2	POST
ltf	south	2	2	POST
ltf	south	2	2	POST
ltf	south	2	2	POST
ltf	south	2	2	POST
ltf	south	2	2	POST
ltf	south	2	2	POST
ltf	south	2	2	POST
ltf	south	2	2	POST
ltf	south	2	2	POST
ltf	south	2	2	POST
ltf	south	2	2	POST
ltf	south	2	2	POST
ltf	south	2	2	POST
ltf	south	2	2	POST
ltf	south	2	2	POST
ltf	south	2	2	POST
ltf	south	2	2	POST
ltf	south	2	2	POST
ltf	south	2	2	POST
ltf	south	2	2	POST
ltf	south	2	2	POST
ltf	south	2	2	POST
ltf	south	2	2	POST
ltf	south	2	2	POST
ltf	south	2	2	POST
ltf	south	2	2	POST
ltf	south	2	2.5	POST
ltf	south	2	2.5	POST
ltf	south	2	2.5	POST
ltf	south	2	2.5	POST
ltf	south	2	2.5	POST
ltf	south	2	2.5	POST
ltf	south	2	2.5	POST
ltf	south	2	2.5	POST
ltf	south	2	2.5	POST
ltf	south	2	2.5	POST
ltf	south	2	2.5	POST
ltf	south	2	2.5	POST
ltf	south	2	2.5	POST
ltf	south	2	2.5	POST
ltf	south	2	2.5	POST
ltf	south	2	2.5	POST
ltf	south	2	3	POST
ltf	south	2	3	POST
ltf	south	2	3	POST
ltf	south	2	3	POST
ltf	south	2	3	POST
ltf	south	2	3	POST
ltf	south	2	3.5	POST
ltf	south	2	3.5	POST
ltf	south	2	3.5	POST
ltf	south	2	3.5	POST
ltf	south	2	3.5	POST
ltf	south	2	4	POST
ltf	south	2	4	POST
ltf	north	2	1	PRE
ltf	north	2	1	PRE
ltf	north	2	1	PRE
ltf	north	2	1	PRE
ltf	north	2	1	PRE
ltf	north	2	1	PRE
ltf	north	2	1	PRE
ltf	north	2	1	PRE
ltf	north	2	1	PRE
ltf	north	2	1	PRE
ltf	north	2	1	PRE
ltf	north	2	1	PRE
ltf	north	2	1	PRE
ltf	north	2	1	PRE
ltf	north	2	1.5	PRE
ltf	north	2	1.5	PRE
ltf	north	2	1.5	PRE
ltf	north	2	1.5	PRE
ltf	north	2	1.5	PRE
ltf	north	2	1.5	PRE
ltf	north	2	1.5	PRE
ltf	north	2	1.5	PRE
ltf	north	2	1.5	PRE
ltf	north	2	1.5	PRE
ltf	north	2	1.5	PRE
ltf	north	2	1.5	PRE
ltf	north	2	1.5	PRE
ltf	north	2	1.5	PRE
ltf	north	2	1.5	PRE
ltf	north	2	1.5	PRE
ltf	north	2	1.5	PRE
ltf	north	2	1.5	PRE
ltf	north	2	1.5	PRE
ltf	north	2	1.5	PRE
ltf	north	2	1.5	PRE
ltf	north	2	1.5	PRE
ltf	north	2	1.5	PRE
ltf	north	2	1.5	PRE
ltf	north	2	1.5	PRE
ltf	north	2	1.5	PRE
ltf	north	2	1.5	PRE
ltf	north	2	1.5	PRE
ltf	north	2	1.5	PRE
ltf	north	2	1.5	PRE
ltf	north	2	1.5	PRE
ltf	north	2	1.5	PRE
ltf	north	2	1.5	PRE
ltf	north	2	1.5	PRE
ltf	north	2	1.5	PRE
ltf	north	2	1.5	PRE
ltf	north	2	1.5	PRE
ltf	north	2	2	PRE
ltf	north	2	2	PRE
ltf	north	2	2	PRE
ltf	north	2	2	PRE
ltf	north	2	2	PRE
ltf	north	2	2	PRE
ltf	north	2	2	PRE
ltf	north	2	2	PRE
ltf	north	2	2	PRE
ltf	north	2	2	PRE
ltf	north	2	2	PRE
ltf	north	2	2	PRE
ltf	north	2	2	PRE
ltf	north	2	2	PRE
ltf	north	2	2	PRE
ltf	north	2	2	PRE
ltf	north	2	2	PRE
ltf	north	2	2	PRE
ltf	north	2	2	PRE
ltf	north	2	2	PRE
ltf	north	2	2	PRE
ltf	north	2	2	PRE
ltf	north	2	2	PRE
ltf	north	2	2	PRE
ltf	north	2	2	PRE
ltf	north	2	2	PRE
ltf	north	2	2	PRE
ltf	north	2	2	PRE
ltf	north	2	2	PRE
ltf	north	2	2	PRE
ltf	north	2	2	PRE
ltf	north	2	2	PRE
ltf	north	2	2	PRE
ltf	north	2	2	PRE
ltf	north	2	2	PRE
ltf	north	2	2	PRE
ltf	north	2	2	PRE
ltf	north	2	2	PRE
ltf	north	2	2	PRE
ltf	north	2	2	PRE
ltf	north	2	2	PRE
ltf	north	2	2	PRE
ltf	north	2	2	PRE
ltf	north	2	2	PRE
ltf	north	2	2	PRE
ltf	north	2	2	PRE
ltf	north	2	2	PRE
ltf	north	2	2	PRE
ltf	north	2	2.5	PRE
ltf	north	2	2.5	PRE
ltf	north	2	2.5	PRE
ltf	north	2	2.5	PRE
ltf	north	2	2.5	PRE
ltf	north	2	2.5	PRE
ltf	north	2	2.5	PRE
ltf	north	2	2.5	PRE
ltf	north	2	2.5	PRE
ltf	north	2	2.5	PRE
ltf	north	2	2.5	PRE
ltf	north	2	2.5	PRE
ltf	north	2	2.5	PRE
ltf	north	2	2.5	PRE
ltf	north	2	2.5	PRE
ltf	north	2	2.5	PRE
ltf	north	2	2.5	PRE
ltf	north	2	2.5	PRE
ltf	north	2	2.5	PRE
ltf	north	2	2.5	PRE
ltf	north	2	2.5	PRE
ltf	north	2	2.5	PRE
ltf	north	2	2.5	PRE
ltf	north	2	3	PRE
ltf	north	2	3	PRE
ltf	north	2	3	PRE
ltf	north	2	3	PRE
ltf	north	2	3	PRE
ltf	north	2	3	PRE
ltf	north	2	3	PRE
ltf	north	2	3	PRE
ltf	north	2	3	PRE
ltf	north	2	3	PRE
ltf	north	2	3	PRE
ltf	north	2	3	PRE
ltf	north	2	3	PRE
ltf	north	2	3	PRE
ltf	north	2	3	PRE
ltf	north	2	3	PRE
ltf	north	2	3	PRE
ltf	south	2	0	PRE
ltf	south	2	0	PRE
ltf	south	2	0	PRE
ltf	south	2	0	PRE
ltf	south	2	0	PRE
ltf	south	2	0	PRE
ltf	south	2	0	PRE
ltf	south	2	0	PRE
ltf	south	2	0	PRE
ltf	south	2	0	PRE
ltf	south	2	0	PRE
ltf	south	2	0	PRE
ltf	south	2	0	PRE
ltf	south	2	0	PRE
ltf	south	2	0	PRE
ltf	south	2	0	PRE
ltf	south	2	0	PRE
ltf	south	2	0	PRE
ltf	south	2	0	PRE
ltf	south	2	0	PRE
ltf	south	2	0	PRE
ltf	south	2	0	PRE
ltf	south	2	0	PRE
ltf	south	2	0	PRE
ltf	south	2	0	PRE
ltf	south	2	0	PRE
ltf	south	2	0	PRE
ltf	south	2	0	PRE
ltf	south	2	0	PRE
ltf	south	2	0	PRE
ltf	south	2	0	PRE
ltf	south	2	0	PRE
ltf	south	2	0	PRE
ltf	south	2	0	PRE
ltf	south	2	1	PRE
ltf	south	2	1	PRE
ltf	south	2	1	PRE
ltf	south	2	1	PRE
ltf	south	2	1	PRE
ltf	south	2	1	PRE
ltf	south	2	1	PRE
ltf	south	2	1	PRE
ltf	south	2	1	PRE
ltf	south	2	1	PRE
ltf	south	2	1	PRE
ltf	south	2	1	PRE
ltf	south	2	1	PRE
ltf	south	2	1	PRE
ltf	south	2	1	PRE
ltf	south	2	1	PRE
ltf	south	2	1	PRE
ltf	south	2	1	PRE
ltf	south	2	1	PRE
ltf	south	2	1	PRE
ltf	south	2	1	PRE
ltf	south	2	1	PRE
ltf	south	2	1	PRE
ltf	south	2	1	PRE
ltf	south	2	1	PRE
ltf	south	2	1	PRE
ltf	south	2	1	PRE
ltf	south	2	1	PRE
ltf	south	2	1	PRE
ltf	south	2	1	PRE
ltf	south	2	1	PRE
ltf	south	2	1	PRE
ltf	south	2	1	PRE
ltf	south	2	1	PRE
ltf	south	2	1	PRE
ltf	south	2	1	PRE
ltf	south	2	1	PRE
ltf	south	2	1	PRE
ltf	south	2	1	PRE
ltf	south	2	1	PRE
ltf	south	2	1	PRE
ltf	south	2	1	PRE
ltf	south	2	1	PRE
ltf	south	2	1	PRE
ltf	south	2	1	PRE
ltf	south	2	1	PRE
ltf	south	2	1	PRE
ltf	south	2	1	PRE
ltf	south	2	1	PRE
ltf	south	2	1	PRE
ltf	south	2	1	PRE
ltf	south	2	1	PRE
ltf	south	2	1	PRE
ltf	south	2	1	PRE
ltf	south	2	1.5	PRE
ltf	south	2	1.5	PRE
ltf	south	2	1.5	PRE
ltf	south	2	1.5	PRE
ltf	south	2	1.5	PRE
ltf	south	2	1.5	PRE
ltf	south	2	1.5	PRE
ltf	south	2	1.5	PRE
ltf	south	2	1.5	PRE
ltf	south	2	1.5	PRE
ltf	south	2	1.5	PRE
ltf	south	2	1.5	PRE
ltf	south	2	1.5	PRE
ltf	south	2	1.5	PRE
ltf	south	2	1.5	PRE
ltf	south	2	1.5	PRE
ltf	south	2	1.5	PRE
ltf	south	2	1.5	PRE
ltf	south	2	1.5	PRE
ltf	south	2	1.5	PRE
ltf	south	2	1.5	PRE
ltf	south	2	1.5	PRE
ltf	south	2	1.5	PRE
ltf	south	2	1.5	PRE
ltf	south	2	1.5	PRE
ltf	south	2	1.5	PRE
ltf	south	2	1.5	PRE
ltf	south	2	1.5	PRE
ltf	south	2	1.5	PRE
ltf	south	2	1.5	PRE
ltf	south	2	1.5	PRE
ltf	south	2	1.5	PRE
ltf	south	2	1.5	PRE
ltf	south	2	1.5	PRE
ltf	south	2	2	PRE
ltf	south	2	2	PRE
ltf	south	2	2	PRE
ltf	south	2	2	PRE
ltf	south	2	2	PRE
ltf	south	2	2	PRE
ltf	south	2	2	PRE
ltf	south	2	2	PRE
ltf	south	2	2	PRE
ltf	south	2	2	PRE
ltf	south	2	2	PRE
ltf	south	2	2	PRE
ltf	south	2	2	PRE
ltf	south	2	2	PRE
ltf	south	2	2	PRE
ltf	south	2	2	PRE
ltf	south	2	2	PRE
ltf	south	2	2	PRE
ltf	south	2	2	PRE
ltf	south	2	2	PRE
ltf	south	2	2	PRE
ltf	south	2	2	PRE
ltf	south	2	2	PRE
ltf	south	2	2	PRE
ltf	south	2	2	PRE
ltf	south	2	2	PRE
ltf	south	2	2	PRE
ltf	south	2	2	PRE
ltf	south	2	2	PRE
ltf	south	2	2	PRE
ltf	south	2	2	PRE
ltf	south	2	2	PRE
ltf	south	2	2	PRE
ltf	south	2	2	PRE
ltf	south	2	2	PRE
ltf	south	2	2	PRE
ltf	south	2	2	PRE
ltf	south	2	2	PRE
ltf	south	2	2	PRE
ltf	south	2	2	PRE
ltf	south	2	2	PRE
ltf	south	2	2	PRE
ltf	south	2	2	PRE
ltf	south	2	2	PRE
ltf	south	2	2	PRE
ltf	south	2	2	PRE
ltf	south	2	2	PRE
ltf	south	2	2	PRE
ltf	south	2	2	PRE
ltf	south	2	2	PRE
ltf	south	2	2	PRE
ltf	south	2	2	PRE
ltf	south	2	2	PRE
ltf	south	2	2	PRE
ltf	south	2	2	PRE
ltf	south	2	2	PRE
ltf	south	2	2	PRE
ltf	south	2	2	PRE
ltf	south	2	2	PRE
ltf	south	2	2	PRE
ltf	south	2	2	PRE
ltf	south	2	2	PRE
ltf	south	2	2	PRE
ltf	south	2	2	PRE
ltf	south	2	2	PRE
ltf	south	2	2	PRE
ltf	south	2	2	PRE
ltf	south	2	2	PRE
ltf	south	2	2	PRE
ltf	south	2	2	PRE
ltf	south	2	2	PRE
ltf	south	2	2	PRE
ltf	south	2	2	PRE
ltf	south	2	2	PRE
ltf	south	2	2	PRE
ltf	south	2	2	PRE
ltf	south	2	2	PRE
ltf	south	2	2	PRE
ltf	south	2	2	PRE
ltf	south	2	2	PRE
ltf	south	2	2	PRE
ltf	south	2	2	PRE
ltf	south	2	2	PRE
ltf	south	2	2	PRE
ltf	south	2	2	PRE
ltf	south	2	2	PRE
ltf	south	2	2.5	PRE
ltf	south	2	2.5	PRE
ltf	south	2	2.5	PRE
ltf	south	2	2.5	PRE
ltf	south	2	2.5	PRE
ltf	south	2	2.5	PRE
ltf	south	2	2.5	PRE
ltf	south	2	2.5	PRE
ltf	south	2	3	PRE
ltf	south	2	3	PRE
ltf	south	2	3	PRE
ltf	south	2	3	PRE
ltf	south	2	3	PRE
ltf	south	2	3	PRE
ltf	south	2	3	PRE
ltf	south	2	3	PRE
ltf	south	2	3	PRE
ltf	south	2	3	PRE
ltf	south	2	3	PRE
ltf	south	2	3	PRE
ltf	south	2	3	PRE
ltf	south	2	3	PRE
ltf	south	2	3	PRE
ltf	south	2	3	PRE
ltf	south	2	3	PRE
ltf	south	2	3	PRE
ltf	south	2	3	PRE
ltf	south	2	3	PRE
ltf	south	2	3	PRE
ltf	south	2	3	PRE
ltf	south	2	3	PRE
ltf	south	2	3	PRE
ltf	south	2	3.5	PRE
ltf	south	2	3.5	PRE
ltf	south	2	3.5	PRE
ltf	south	2	3.5	PRE
ltf	south	2	4	PRE
ltf	south	2	4	PRE
ltf	south	2	4	PRE
